# Supplementary material for: Melatonin-Induced Transcriptome Variation of Rapeseed Seedlings under Salt Stress
Source: Int J Mol Sci. 2019 Oct 28;20(21):5355. doi: 10.3390/ijms20215355 (PMC6862158; doi:10.3390/ijms20215355)
Supplement: Supplementary file 1 [file ijms-20-05355-s001.zip]

Archive with 7 entries (6 files):
- ijms-601496-supplementary/
- ijms-601496-supplementary/Figure S1.tif
- ijms-601496-supplementary/Figure S2.tif
- ijms-601496-supplementary/Table S1.xlsx
- ijms-601496-supplementary/Table S2.xlsx
- ijms-601496-supplementary/Table S3.xlsx
- ijms-601496-supplementary/Table S4.xlsx
