# Supplementary material for: Melatonin-Induced Transcriptome Variation of Rapeseed Seedlings under Salt Stress
Source: Int J Mol Sci. 2019 Oct 28;20(21):5355. doi: 10.3390/ijms20215355 (PMC6862158; doi:10.3390/ijms20215355)
Supplement: Supplementary file 1 [file ijms-20-05355-s001.zip › ijms-601496-supplementary/Table S1.xlsx]

## Sheet: DEGs in leaves
Table S1. The DEGs between ST and MS treatments in leaves and roots.
test_id	gene_id	nearest_ref_id	gene	locus	Description	GO_term	KEGG	status	MSL_fpkm	STL_fpkm	log2(fold_change)	test_stat	p_value	q_value	significant	up or down
XLOC_000359	XLOC_000359	-	-	chrA1:3717251-3718905	NA	NA	NA	OK	0	7.07872	-inf	-nan	5e-05	0.00471618	yes	-7.07872
XLOC_000418	XLOC_000418	XM_013794981.1	LOC106354945	chrA1:4786134-4788069	NA	NA	NA	OK	0	0.945888	-inf	-nan	5e-05	0.00471618	yes	-0.945888
XLOC_000596	XLOC_000596	-	-	chrA1:6838728-6839288	NA	NA	NA	OK	2.37704	0	inf	-nan	5e-05	0.00471618	yes	2.37704
XLOC_000664	XLOC_000664	XM_013835248.1;-	LOC106394648	chrA1:7630484-7632192	NA	NA	NA	OK	410.198	161.822	1.34192	-4.52911	5e-05	0.00471618	yes	248.376
XLOC_000979	XLOC_000979	XM_013813449.1	LOC106373242	chrA1:12447844-12448771	NA	NA	NA	OK	0	1.36203	-inf	-nan	5e-05	0.00471618	yes	-1.36203
XLOC_001073	XLOC_001073	XM_013813609.1	LOC106373436	chrA1:13616469-13617141	NA	NA	NA	OK	2.48949	0	inf	-nan	5e-05	0.00471618	yes	2.48949
XLOC_001329	XLOC_001329	XM_013882827.1	LOC106441049	chrA1:16889843-16893749	uncharacterized LOC106441049	GO:0005737(cytoplasm);GO:0003746(translation elongation factor activity)	NA	OK	11.1495	22.3971	-1.00633	2.40026	5e-05	0.00471618	yes	-11.2476
XLOC_001421	XLOC_001421	-	-	chrA1:17933157-17933470	NA	NA	NA	OK	17.9671	0	inf	-nan	5e-05	0.00471618	yes	17.9671
XLOC_001530	XLOC_001530	XM_013815170.1	LOC106375298	chrA1:19528403-19528799	NA	NA	NA	OK	0	4.26534	-inf	-nan	5e-05	0.00471618	yes	-4.26534
XLOC_001847	XLOC_001847	-	-	chrA1:23652158-23652380	NA	NA	NA	OK	63.7425	0	inf	-nan	5e-05	0.00471618	yes	63.7425
XLOC_002042	XLOC_002042	-	-	chrA1:26610993-26611189	NA	NA	NA	OK	153.143	0	inf	-nan	5e-05	0.00471618	yes	153.143
XLOC_002235	XLOC_002235	XM_013893373.1	LOC106451440	chrA1:29743567-29744819	NEP1-interacting protein 1	GO:0009535(chloroplast thylakoid membrane);GO:0016021(integral to membrane);GO:0008270(zinc ion binding)	NA	OK	0	1.37087	-inf	-nan	5e-05	0.00471618	yes	-1.37087
XLOC_002309	XLOC_002309	XM_013803448.1	LOC106363751	chrA1:31373533-31374175	GDSL esterase/lipase At2g40250-like	GO:0005576(extracellular region);GO:0016788(hydrolase activity, acting on ester bonds);GO:0016042(lipid catabolic process)	NA	OK	2.43166	0	inf	-nan	5e-05	0.00471618	yes	2.43166
XLOC_002444	XLOC_002444	-	-	chrA1:33791481-33791833	NA	NA	NA	OK	10.5807	0	inf	-nan	5e-05	0.00471618	yes	10.5807
XLOC_002547	XLOC_002547	-	-	chrA1:35336517-35336893	NA	NA	NA	OK	0	6.8022	-inf	-nan	5e-05	0.00471618	yes	-6.8022
XLOC_002620	XLOC_002620	-	-	chrA1:36397786-36398038	NA	NA	NA	OK	14.9464	0	inf	-nan	5e-05	0.00471618	yes	14.9464
XLOC_003135	XLOC_003135	-	-	chrA1:44911910-44913321	NA	NA	NA	OK	3.14102	0	inf	-nan	5e-05	0.00471618	yes	3.14102
XLOC_003536	XLOC_003536	-	-	chrA1:2752821-2753602	NA	NA	NA	OK	0	3.94988	-inf	-nan	5e-05	0.00471618	yes	-3.94988
XLOC_004019	XLOC_004019	XR_001281376.1;XR_001281402.1;XR_001281406.1	LOC106405481	chrA1:8745468-8746957	NA	NA	NA	OK	0	1.45316	-inf	-nan	5e-05	0.00471618	yes	-1.45316
XLOC_004055	XLOC_004055	XM_013849173.1	LOC106408357	chrA1:9692538-9694095	E3 ubiquitin-protein ligase RING1-like	GO:0016874(ligase activity);GO:0008270(zinc ion binding)	NA	OK	0	0.795155	-inf	-nan	5e-05	0.00471618	yes	-0.795155
XLOC_004183	XLOC_004183	XM_013865743.1	LOC106424974	chrA1:12346511-12352422	magnesium-chelatase subunit ChlI-1%2C chloroplastic-like	GO:0005618(cell wall);GO:0009570(chloroplast stroma);GO:0010007(magnesium chelatase complex);GO:0005524(ATP binding);GO:0016887(ATPase activity);GO:0016851(magnesium chelatase activity);GO:0015995(chlorophyll biosynthetic process);GO:0015979(photosynthesis)	00860(Porphyrin and chlorophyll metabolism)	OK	30.8953	65.102	-1.07531	2.00667	5e-05	0.00471618	yes	-34.2067
XLOC_004387	XLOC_004387	XM_013879899.1	LOC106438651	chrA1:14720624-14722138	expansin-like A2	GO:0005576(extracellular region);GO:0019953(sexual reproduction)	NA	OK	25.2158	52.123	-1.04759	2.5235	5e-05	0.00471618	yes	-26.9072
XLOC_004463	XLOC_004463	-	-	chrA1:15434121-15434687	NA	NA	NA	OK	2.97816	0	inf	-nan	5e-05	0.00471618	yes	2.97816
XLOC_004809	XLOC_004809	XM_013885375.1;XM_013885383.1	LOC106443815	chrA1:20189612-20191648	NA	NA	NA	OK	0	2.55484	-inf	-nan	5e-05	0.00471618	yes	-2.55484
XLOC_005004	XLOC_005004	XR_001275423.1	LOC106376182	chrA1:22599647-22600211	NA	NA	NA	OK	3.56824	0	inf	-nan	5e-05	0.00471618	yes	3.56824
XLOC_005551	XLOC_005551	XM_013803439.1	LOC106363743	chrA1:31351136-31351625	NA	NA	NA	OK	0	4.8234	-inf	-nan	5e-05	0.00471618	yes	-4.8234
XLOC_005627	XLOC_005627	XM_013818560.1	LOC106378431	chrA1:32500462-32500991	NA	NA	NA	OK	0	4.66164	-inf	-nan	5e-05	0.00471618	yes	-4.66164
XLOC_005767	XLOC_005767	XM_013896637.1	LOC106454515	chrA1:35061681-35062696	10 kDa chaperonin-like	GO:0005737(cytoplasm);GO:0005524(ATP binding);GO:0006457(protein folding)	NA	OK	0	2.17143	-inf	-nan	5e-05	0.00471618	yes	-2.17143
XLOC_005798	XLOC_005798	-	-	chrA1:35249865-35250236	NA	NA	NA	OK	46.4488	0	inf	-nan	5e-05	0.00471618	yes	46.4488
XLOC_005901	XLOC_005901	XM_013785232.1	LOC106345992	chrA1:37584943-37585667	probable histone H2A.2	GO:0000786(nucleosome);GO:0005634(nucleus);GO:0003677(DNA binding);GO:0006334(nucleosome assembly)	NA	OK	37.8268	100.848	-1.41471	4.90586	5e-05	0.00471618	yes	-63.0212
XLOC_006514	XLOC_006514	-	-	chrA1:46571445-46571666	NA	NA	NA	OK	46.3349	0	inf	-nan	5e-05	0.00471618	yes	46.3349
XLOC_006702	XLOC_006702	-	-	chrA10:1735874-1736184	NA	NA	NA	OK	99.1313	0	inf	-nan	5e-05	0.00471618	yes	99.1313
XLOC_006774	XLOC_006774	-	-	chrA10:2638296-2639084	NA	NA	NA	OK	3.65364	0	inf	-nan	5e-05	0.00471618	yes	3.65364
XLOC_007014	XLOC_007014	XM_013811407.1	LOC106371347	chrA10:6363699-6364967	extensin-3-like	GO:0005737(cytoplasm);GO:0016020(membrane);GO:0009506(plasmodesma);GO:0005509(calcium ion binding);GO:0070290(NAPE-specific phospholipase D activity);GO:0005546(phosphatidylinositol-4,5-bisphosphate binding);GO:0004630(phospholipase D activity);GO:0005515(protein binding);GO:0009816(defense response to bacterium, incompatible interaction);GO:0016042(lipid catabolic process);GO:0046470(phosphatidy…	NA	OK	79.2197	37.2008	1.09053	-3.25129	5e-05	0.00471618	yes	42.0189
XLOC_007028	XLOC_007028	-	-	chrA10:6594786-6595051	NA	NA	NA	OK	25.0188	0	inf	-nan	5e-05	0.00471618	yes	25.0188
XLOC_007309	XLOC_007309	XM_013810418.1	LOC106370408	chrA10:11421565-11422977	NA	NA	NA	OK	0	0.834536	-inf	-nan	5e-05	0.00471618	yes	-0.834536
XLOC_007375	XLOC_007375	XM_013810441.1	LOC106370435	chrA10:12094073-12094649	NA	NA	NA	OK	2.91333	0	inf	-nan	5e-05	0.00471618	yes	2.91333
XLOC_007534	XLOC_007534	-	-	chrA10:14186734-14187096	NA	NA	NA	OK	6.558	0	inf	-nan	5e-05	0.00471618	yes	6.558
XLOC_008412	XLOC_008412	-	-	chrA10:3566546-3567502	NA	NA	NA	OK	0	2.33417	-inf	-nan	5e-05	0.00471618	yes	-2.33417
XLOC_008536	XLOC_008536	XM_013811345.1	LOC106371294	chrA10:5341414-5344912	NA	NA	NA	OK	10.3682	20.8115	-1.00521	2.29936	5e-05	0.00471618	yes	-10.4433
XLOC_008558	XLOC_008558	XM_013811369.1	LOC106371317	chrA10:5888408-5890128	NA	NA	NA	OK	3.526	12.923	-1.87384	3.61637	5e-05	0.00471618	yes	-9.397
XLOC_008585	XLOC_008585	XM_013809704.1	LOC106369567	chrA10:6272786-6273719	NA	NA	NA	OK	1.30015	0	inf	-nan	5e-05	0.00471618	yes	1.30015
XLOC_008821	XLOC_008821	-	-	chrA10:10529614-10530150	NA	NA	NA	OK	3.69883	0	inf	-nan	5e-05	0.00471618	yes	3.69883
XLOC_009249	XLOC_009249	XM_013812264.1	LOC106372126	chrA10:16311571-16314633	NA	NA	NA	OK	0	1.04148	-inf	-nan	5e-05	0.00471618	yes	-1.04148
XLOC_009496	XLOC_009496	XM_013810661.1	LOC106370664	chrA10:18656912-18657641	NA	NA	NA	OK	2.59135	0	inf	-nan	5e-05	0.00471618	yes	2.59135
XLOC_009509	XLOC_009509	-	-	chrA10:18772918-18773292	NA	NA	NA	OK	6.73553	0	inf	-nan	5e-05	0.00471618	yes	6.73553
XLOC_009612	XLOC_009612	-	-	chrA10:20057859-20058134	NA	NA	NA	OK	28.3181	0	inf	-nan	5e-05	0.00471618	yes	28.3181
XLOC_010014	XLOC_010014	-	-	chrA2:3472420-3473021	NA	NA	NA	OK	3.12282	0	inf	-nan	5e-05	0.00471618	yes	3.12282
XLOC_010015	XLOC_010015	-	-	chrA2:3475551-3475866	NA	NA	NA	OK	8.95083	0	inf	-nan	5e-05	0.00471618	yes	8.95083
XLOC_010187	XLOC_010187	-	-	chrA2:5741279-5741515	NA	NA	NA	OK	44.3344	0	inf	-nan	5e-05	0.00471618	yes	44.3344
XLOC_010300	XLOC_010300	XM_013830163.1	LOC106389814	chrA2:7203504-7205340	NA	NA	NA	OK	0.761168	0	inf	-nan	5e-05	0.00471618	yes	0.761168
XLOC_010372	XLOC_010372	XM_013830992.1	LOC106390505	chrA2:7884012-7885223	NA	NA	NA	OK	0	2.89656	-inf	-nan	5e-05	0.00471618	yes	-2.89656
XLOC_010627	XLOC_010627	-	-	chrA2:11643243-11643394	NA	NA	NA	OK	1281.26	0	inf	-nan	5e-05	0.00471618	yes	1281.26
XLOC_011025	XLOC_011025	-	-	chrA2:19263831-19264352	NA	NA	NA	OK	0	2.85861	-inf	-nan	5e-05	0.00471618	yes	-2.85861
XLOC_011116	XLOC_011116	XM_013863581.1	LOC106422782	chrA2:20615421-20616750	NA	NA	NA	OK	0	0.852605	-inf	-nan	5e-05	0.00471618	yes	-0.852605
XLOC_011151	XLOC_011151	-	-	chrA2:21054101-21054254	NA	NA	NA	OK	1053.4	0	inf	-nan	5e-05	0.00471618	yes	1053.4
XLOC_011182	XLOC_011182	XM_013839078.1;XM_013839081.1	LOC106398539	chrA2:21425156-21429119	gibberellin 3-beta-dioxygenase 2%2C transcript variant X2	GO:0016707(gibberellin 3-beta-dioxygenase activity);GO:0046872(metal ion binding);GO:0016702(oxidoreductase activity, acting on single donors with incorporation of molecular oxygen, incorporation of two atoms of oxygen);GO:0009686(gibberellin biosynthetic process);GO:0010114(response to red light)	00904(Diterpenoid biosynthesis)	OK	0	0.919685	-inf	-nan	5e-05	0.00471618	yes	-0.919685
XLOC_011313	XLOC_011313	-	-	chrA2:23643016-23645134	NA	NA	NA	OK	0	2.41669	-inf	-nan	5e-05	0.00471618	yes	-2.41669
XLOC_011776	XLOC_011776	XM_013845223.1	LOC106404495	chrA2:29692900-29695119	calcium-dependent protein kinase 12-like	GO:0005524(ATP binding);GO:0005509(calcium ion binding);GO:0004674(protein serine/threonine kinase activity)	04626(Plant-pathogen interaction)	OK	0.817125	0	inf	-nan	5e-05	0.00471618	yes	0.817125
XLOC_011827	XLOC_011827	XM_013845807.1;XM_013845814.1;XR_001281304.1	LOC106405224	chrA2:30312643-30316919	NA	NA	NA	OK	0	2.47094	-inf	-nan	5e-05	0.00471618	yes	-2.47094
XLOC_012129	XLOC_012129	-	-	chrA2:2370566-2370880	NA	NA	NA	OK	9.02626	0	inf	-nan	5e-05	0.00471618	yes	9.02626
XLOC_013538	XLOC_013538	XM_013840554.1	LOC106400153	chrA2:24335029-24337255	tRNA modification GTPase MnmE-like	GO:0005737(cytoplasm);GO:0005525(GTP binding);GO:0003924(GTPase activity);GO:0046872(metal ion binding);GO:0006400(tRNA modification)	NA	OK	1.33769	0	inf	-nan	5e-05	0.00471618	yes	1.33769
XLOC_013671	XLOC_013671	XM_013865316.1	LOC106424550	chrA2:26544469-26545019	60S acidic ribosomal protein P2-3-like	GO:0022626(cytosolic ribosome);GO:0005886(plasma membrane);GO:0003735(structural constituent of ribosome);GO:0006414(translational elongation)	03010(Ribosome)	OK	2.3085	0	inf	-nan	5e-05	0.00471618	yes	2.3085
XLOC_013829	XLOC_013829	XM_013844308.1	LOC106403485	chrA2:28385577-28386311	NA	NA	NA	OK	0	2.62412	-inf	-nan	5e-05	0.00471618	yes	-2.62412
XLOC_014137	XLOC_014137	-	-	chrA3:530766-531171	NA	NA	NA	OK	3.61054	0	inf	-nan	5e-05	0.00471618	yes	3.61054
XLOC_014508	XLOC_014508	-	-	chrA3:4604295-4604900	NA	NA	NA	OK	2.77714	0	inf	-nan	5e-05	0.00471618	yes	2.77714
XLOC_014638	XLOC_014638	XM_013874405.1	LOC106433574	chrA3:5967417-5968019	50S ribosomal protein 6%2C chloroplastic-like	GO:0009507(chloroplast);GO:0005840(ribosome);GO:0019843(rRNA binding);GO:0003735(structural constituent of ribosome);GO:0006412(translation)	NA	OK	63.3987	158.813	-1.3248	4.88845	5e-05	0.00471618	yes	-95.4143
XLOC_014890	XLOC_014890	XM_013884869.1	LOC106443295	chrA3:8118128-8118819	zinc finger protein 2	GO:0005622(intracellular);GO:0003676(nucleic acid binding);GO:0008270(zinc ion binding);GO:0006355(regulation of transcription, DNA-dependent)	NA	OK	2.29385	0	inf	-nan	5e-05	0.00471618	yes	2.29385
XLOC_015338	XLOC_015338	XM_013885059.1	LOC106443497	chrA3:14491708-14492839	ethylene-responsive transcription factor ERF038-like	GO:0005634(nucleus);GO:0003677(DNA binding);GO:0003700(sequence-specific DNA binding transcription factor activity);GO:0009873(ethylene mediated signaling pathway);GO:0009834(secondary cell wall biogenesis)	NA	OK	0	0.891105	-inf	-nan	5e-05	0.00471618	yes	-0.891105
XLOC_015439	XLOC_015439	XM_013885106.1	LOC106443552	chrA3:15923214-15924247	allene oxide cyclase 2%2C chloroplastic-like	GO:0009941(chloroplast envelope);GO:0009570(chloroplast stroma);GO:0009535(chloroplast thylakoid membrane);GO:0010319(stromule);GO:0046423(allene-oxide cyclase activity);GO:0009695(jasmonic acid biosynthetic process);GO:0009409(response to cold)	00592(alpha-Linolenic acid metabolism)	OK	0	2.06616	-inf	-nan	5e-05	0.00471618	yes	-2.06616
XLOC_015829	XLOC_015829	-	-	chrA3:20826081-20826272	NA	NA	NA	OK	157.441	0	inf	-nan	5e-05	0.00471618	yes	157.441
XLOC_015840	XLOC_015840	XM_013879636.1	LOC106438469	chrA3:20944694-20945909	NA	NA	NA	OK	14.0426	44.5378	-1.66522	4.47212	5e-05	0.00471618	yes	-30.4952
XLOC_015874	XLOC_015874	XM_013879721.1;XM_013879722.1	LOC106438527	chrA3:21294394-21297649	probable polygalacturonase%2C transcript variant X2	GO:0016021(integral to membrane);GO:0004650(polygalacturonase activity);GO:0005975(carbohydrate metabolic process)	NA	OK	0	1.07844	-inf	-nan	5e-05	0.00471618	yes	-1.07844
XLOC_015920	XLOC_015920	XM_013879852.1	LOC106438616	chrA3:21855326-21857200	NA	NA	NA	OK	0.861102	0	inf	-nan	5e-05	0.00471618	yes	0.861102
XLOC_015943	XLOC_015943	-	-	chrA3:22055448-22057494	NA	NA	NA	OK	0	1.01546	-inf	-nan	5e-05	0.00471618	yes	-1.01546
XLOC_016183	XLOC_016183	XM_013880249.1	LOC106438944	chrA3:24568895-24570392	putative Delta(7)-sterol-C5(6)-desaturase 2	GO:0005789(endoplasmic reticulum membrane);GO:0016021(integral to membrane);GO:0005506(iron ion binding);GO:0050046(lathosterol oxidase activity);GO:0006633(fatty acid biosynthetic process);GO:0016126(sterol biosynthetic process)	00100(Steroid biosynthesis)	OK	1.64847	0	inf	-nan	5e-05	0.00471618	yes	1.64847
XLOC_016227	XLOC_016227	-	-	chrA3:24956124-24956281	NA	NA	NA	OK	951.056	0	inf	-nan	5e-05	0.00471618	yes	951.056
XLOC_016530	XLOC_016530	XM_013880850.1	LOC106439406	chrA3:29713368-29714748	expansin-A12-like	GO:0005618(cell wall);GO:0005576(extracellular region);GO:0016020(membrane);GO:0009664(plant-type cell wall organization)	NA	OK	0	1.45054	-inf	-nan	5e-05	0.00471618	yes	-1.45054
XLOC_016753	XLOC_016753	-	-	chrA3:33093557-33098351	NA	NA	NA	OK	0	11.2629	-inf	-nan	5e-05	0.00471618	yes	-11.2629
XLOC_016917	XLOC_016917	XM_013885746.1	LOC106444249	chrA3:35396060-35396821	auxin-responsive protein SAUR68-like	GO:0009734(auxin mediated signaling pathway)	04075(Plant hormone signal transduction)	OK	1.35871	0	inf	-nan	5e-05	0.00471618	yes	1.35871
XLOC_016950	XLOC_016950	XM_013885756.1;XM_013881423.1	LOC106439883,LOC106444262	chrA3:35825392-35828959	NA	NA	NA	OK	0	1.61017	-inf	-nan	5e-05	0.00471618	yes	-1.61017
XLOC_017022	XLOC_017022	XM_013885778.1	LOC106444291	chrA3:36649816-36650605	NA	NA	NA	OK	1.9771	0	inf	-nan	5e-05	0.00471618	yes	1.9771
XLOC_017107	XLOC_017107	XR_001287614.1	LOC106440093	chrA3:37638162-37639066	NA	NA	NA	OK	0	1.42525	-inf	-nan	5e-05	0.00471618	yes	-1.42525
XLOC_017469	XLOC_017469	XM_013885967.1;XM_013885968.1	LOC106444494	chrA3:41618245-41619645	WAS/WASL-interacting protein family member 3-like%2C transcript variant X2	GO:0016021(integral to membrane);GO:0005886(plasma membrane);GO:0005524(ATP binding);GO:0004674(protein serine/threonine kinase activity)	NA	OK	0	0.939261	-inf	-nan	5e-05	0.00471618	yes	-0.939261
XLOC_017543	XLOC_017543	-	-	chrA3:42524467-42524694	NA	NA	NA	OK	2264.54	0	inf	-nan	5e-05	0.00471618	yes	2264.54
XLOC_017680	XLOC_017680	-	-	chrA3:44577025-44577419	NA	NA	NA	OK	5.06609	0	inf	-nan	5e-05	0.00471618	yes	5.06609
XLOC_017937	XLOC_017937	-	-	chrA3:47420623-47421197	NA	NA	NA	OK	4.61963	0	inf	-nan	5e-05	0.00471618	yes	4.61963
XLOC_018070	XLOC_018070	-	-	chrA3:49467134-49467285	NA	NA	NA	OK	1370.65	0	inf	-nan	5e-05	0.00471618	yes	1370.65
XLOC_018401	XLOC_018401	-	-	chrA3:1938726-1939216	NA	NA	NA	OK	3.68497	0	inf	-nan	5e-05	0.00471618	yes	3.68497
XLOC_018421	XLOC_018421	XR_001287925.1	LOC106443046	chrA3:2339105-2339864	NA	NA	NA	OK	0	9.83731	-inf	-nan	5e-05	0.00471618	yes	-9.83731
XLOC_018458	XLOC_018458	XM_013883225.1	LOC106441403	chrA3:3016727-3018083	transcription factor MYB24-like	GO:0005634(nucleus);GO:0003677(DNA binding);GO:0009738(abscisic acid mediated signaling pathway);GO:0006355(regulation of transcription, DNA-dependent);GO:0009733(response to auxin stimulus);GO:0046686(response to cadmium ion);GO:0010200(response to chitin);GO:0009723(response to ethylene stimulus);GO:0009739(response to gibberellin stimulus);GO:0009753(response to jasmonic acid stimulus);GO:0009…	NA	OK	2.03597	0	inf	-nan	5e-05	0.00471618	yes	2.03597
XLOC_018891	XLOC_018891	-	-	chrA3:7234649-7235612	NA	NA	NA	OK	0	2.2713	-inf	-nan	5e-05	0.00471618	yes	-2.2713
XLOC_019559	XLOC_019559	-	-	chrA3:16553710-16554308	NA	NA	NA	OK	0	4.60855	-inf	-nan	5e-05	0.00471618	yes	-4.60855
XLOC_019756	XLOC_019756	XM_013885213.1	LOC106443670	chrA3:18430210-18431617	probable WRKY transcription factor 46	GO:0005730(nucleolus);GO:0043565(sequence-specific DNA binding);GO:0003700(sequence-specific DNA binding transcription factor activity);GO:0010200(response to chitin)	NA	OK	0.942814	0	inf	-nan	5e-05	0.00471618	yes	0.942814
XLOC_020050	XLOC_020050	XM_013879898.1	LOC106438654	chrA3:22163480-22165832	probable glycerol-3-phosphate acyltransferase 3	GO:0016021(integral to membrane);GO:0004366(glycerol-3-phosphate O-acyltransferase activity);GO:0008654(phospholipid biosynthetic process)	00561(Glycerolipid metabolism);00564(Glycerophospholipid metabolism)	OK	0.869661	0	inf	-nan	5e-05	0.00471618	yes	0.869661
XLOC_020147	XLOC_020147	XM_013885374.1	LOC106443818	chrA3:23232592-23233376	putative lipid-binding protein AIR1	GO:0016021(integral to membrane);GO:0006869(lipid transport)	NA	OK	65.9273	21.175	1.63851	-4.66963	5e-05	0.00471618	yes	44.7523
XLOC_020457	XLOC_020457	-	-	chrA3:27399521-27400382	NA	NA	NA	OK	0	2.39793	-inf	-nan	5e-05	0.00471618	yes	-2.39793
XLOC_020699	XLOC_020699	-	-	chrA3:30332104-30332342	NA	NA	NA	OK	17.7618	0	inf	-nan	5e-05	0.00471618	yes	17.7618
XLOC_020945	XLOC_020945	-	-	chrA3:33562409-33562842	NA	NA	NA	OK	13.076	0	inf	-nan	5e-05	0.00471618	yes	13.076
XLOC_020974	XLOC_020974	XM_013884071.1	LOC106442380	chrA3:33936238-33937946	gibberellin 20 oxidase 1-like	GO:0005737(cytoplasm);GO:0045544(gibberellin 20-oxidase activity);GO:0005506(iron ion binding);GO:0009908(flower development);GO:0009740(gibberellic acid mediated signaling pathway);GO:0009686(gibberellin biosynthetic process);GO:0048366(leaf development);GO:0048575(short-day photoperiodism, flowering);GO:0009826(unidimensional cell growth)	00904(Diterpenoid biosynthesis)	OK	0	0.840813	-inf	-nan	5e-05	0.00471618	yes	-0.840813
XLOC_021190	XLOC_021190	XM_013885787.1	LOC106444303	chrA3:36799645-36801169	cyclin-D3-3-like	GO:0005634(nucleus);GO:0007049(cell cycle);GO:0051301(cell division);GO:0042127(regulation of cell proliferation)	04075(Plant hormone signal transduction)	OK	0	0.92825	-inf	-nan	5e-05	0.00471618	yes	-0.92825
XLOC_021245	XLOC_021245	XM_013881626.1	LOC106440044	chrA3:37243827-37248793	linolenate hydroperoxide lyase%2C chloroplastic-like	GO:0009507(chloroplast);GO:0009055(electron carrier activity);GO:0020037(heme binding);GO:0047987(hydroperoxide dehydratase activity);GO:0004497(monooxygenase activity);GO:0016705(oxidoreductase activity, acting on paired donors, with incorporation or reduction of molecular oxygen);GO:0031408(oxylipin biosynthetic process)	00592(alpha-Linolenic acid metabolism)	OK	26.1189	12.6316	1.04805	-2.77577	5e-05	0.00471618	yes	13.4873
XLOC_021655	XLOC_021655	XM_013885993.1	LOC106444526	chrA3:42861150-42862102	NA	NA	NA	OK	0	2.88826	-inf	-nan	5e-05	0.00471618	yes	-2.88826
XLOC_021755	XLOC_021755	XM_013886019.1	LOC106444565	chrA3:44439067-44440249	NA	NA	NA	OK	10.7464	32.5288	-1.59787	2.60622	5e-05	0.00471618	yes	-21.7824
XLOC_021791	XLOC_021791	-	-	chrA3:45251631-45252441	NA	NA	NA	OK	4.83843	0	inf	-nan	5e-05	0.00471618	yes	4.83843
XLOC_022222	XLOC_022222	XM_013884539.1	LOC106442918	chrA3:50965915-50967262	NA	NA	NA	OK	0	1.07128	-inf	-nan	5e-05	0.00471618	yes	-1.07128
XLOC_022714	XLOC_022714	-	-	chrA4:7726936-7727615	NA	NA	NA	OK	0	2.90861	-inf	-nan	5e-05	0.00471618	yes	-2.90861
XLOC_022942	XLOC_022942	XM_013891128.1	LOC106449354	chrA4:12057986-12059233	NA	NA	NA	OK	0	1.31861	-inf	-nan	5e-05	0.00471618	yes	-1.31861
XLOC_023327	XLOC_023327	XR_001289197.1	LOC106449555	chrA4:18818664-18819292	NA	NA	NA	OK	2.6412	0	inf	-nan	5e-05	0.00471618	yes	2.6412
XLOC_023452	XLOC_023452	XM_013887834.1	LOC106446151	chrA4:20442353-20444340	mitochondrial carnitine/acylcarnitine carrier-like protein	GO:0009507(chloroplast);GO:0016021(integral to membrane);GO:0005743(mitochondrial inner membrane);GO:0006839(mitochondrial transport);GO:0015822(ornithine transport)	NA	OK	28.2878	62.6425	-1.14696	2.84076	5e-05	0.00471618	yes	-34.3547
XLOC_023470	XLOC_023470	-	-	chrA4:20694378-20695484	NA	NA	NA	OK	0	2.84874	-inf	-nan	5e-05	0.00471618	yes	-2.84874
XLOC_023510	XLOC_023510	-	-	chrA4:21181067-21181457	NA	NA	NA	OK	0	5.14111	-inf	-nan	5e-05	0.00471618	yes	-5.14111
XLOC_023581	XLOC_023581	-	-	chrA4:22364424-22364753	NA	NA	NA	OK	0	6.61761	-inf	-nan	5e-05	0.00471618	yes	-6.61761
XLOC_023770	XLOC_023770	-	-	chrA4:26452986-26453657	NA	NA	NA	OK	2.33314	0	inf	-nan	5e-05	0.00471618	yes	2.33314
XLOC_023830	XLOC_023830	XM_013891519.1;XM_013891520.1	LOC106449830	chrA4:27552244-27553463	NA	NA	NA	OK	0	2.12386	-inf	-nan	5e-05	0.00471618	yes	-2.12386
XLOC_024310	XLOC_024310	XM_013891723.1	LOC106450063	chrA4:35129143-35130008	NA	NA	NA	OK	0	1.39002	-inf	-nan	5e-05	0.00471618	yes	-1.39002
XLOC_024566	XLOC_024566	-	-	chrA4:37991522-37992182	NA	NA	NA	OK	2.70635	0	inf	-nan	5e-05	0.00471618	yes	2.70635
XLOC_024620	XLOC_024620	-	-	chrA4:38603236-38603519	NA	NA	NA	OK	19.3623	0	inf	-nan	5e-05	0.00471618	yes	19.3623
XLOC_024753	XLOC_024753	XM_013891923.1	LOC106450272	chrA4:39871941-39873008	NA	NA	NA	OK	1.29737	0	inf	-nan	5e-05	0.00471618	yes	1.29737
XLOC_024898	XLOC_024898	XR_001289401.1	LOC106450354	chrA4:41530806-41532274	NA	NA	NA	OK	0	1.26725	-inf	-nan	5e-05	0.00471618	yes	-1.26725
XLOC_025393	XLOC_025393	-	-	chrA4:7613425-7613745	NA	NA	NA	OK	17.5644	0	inf	-nan	5e-05	0.00471618	yes	17.5644
XLOC_025440	XLOC_025440	XR_001289114.1	LOC106449256	chrA4:8395157-8396583	NA	NA	NA	OK	0	0.782095	-inf	-nan	5e-05	0.00471618	yes	-0.782095
XLOC_025617	XLOC_025617	XM_013891116.1	LOC106449340	chrA4:11615577-11616601	non-symbiotic hemoglobin 1	GO:0005618(cell wall);GO:0005829(cytosol);GO:0005886(plasma membrane);GO:0009506(plasmodesma);GO:0020037(heme binding);GO:0019825(oxygen binding);GO:0015671(oxygen transport);GO:0001666(response to hypoxia)	NA	OK	1.67189	0	inf	-nan	5e-05	0.00471618	yes	1.67189
XLOC_025728	XLOC_025728	XM_013887382.1	LOC106445756	chrA4:13871757-13872627	NA	NA	NA	OK	0	1.80706	-inf	-nan	5e-05	0.00471618	yes	-1.80706
XLOC_025764	XLOC_025764	XM_013887411.1	LOC106445780	chrA4:14700656-14703250	cysteine-rich receptor-like protein kinase 7	GO:0016021(integral to membrane);GO:0005524(ATP binding);GO:0004674(protein serine/threonine kinase activity);GO:0004872(receptor activity)	NA	OK	0.780682	0	inf	-nan	5e-05	0.00471618	yes	0.780682
XLOC_026015	XLOC_026015	XM_013891299.1	LOC106449554	chrA4:18792302-18794556	NA	NA	NA	OK	31.0257	4.40787	2.81531	-2.81485	5e-05	0.00471618	yes	26.6178
XLOC_026062	XLOC_026062	XM_013891314.1	LOC106449576	chrA4:19365967-19367220	NAC domain-containing protein 100-like	GO:0005634(nucleus);GO:0003677(DNA binding);GO:0006355(regulation of transcription, DNA-dependent);GO:0006351(transcription, DNA-dependent)	NA	OK	1.21237	0	inf	-nan	5e-05	0.00471618	yes	1.21237
XLOC_026137	XLOC_026137	XR_001289207.1;XR_001289208.1	LOC106449611	chrA4:20090892-20093428	NA	NA	NA	OK	0	1.0832	-inf	-nan	5e-05	0.00471618	yes	-1.0832
XLOC_026236	XLOC_026236	-	-	chrA4:21723640-21724499	NA	NA	NA	OK	1.52985	0	inf	-nan	5e-05	0.00471618	yes	1.52985
XLOC_027020	XLOC_027020	XM_013890627.1	LOC106448792	chrA4:35723173-35723728	mitogen-activated protein kinase kinase 9	GO:0005524(ATP binding);GO:0004674(protein serine/threonine kinase activity);GO:0009814(defense response, incompatible interaction);GO:0010227(floral organ abscission);GO:0009626(plant-type hypersensitive response);GO:2000037(regulation of stomatal complex patterning)	NA	OK	4.83741	0	inf	-nan	5e-05	0.00471618	yes	4.83741
XLOC_027714	XLOC_027714	-	-	chrA5:1523394-1524385	NA	NA	NA	OK	4.16706	0	inf	-nan	5e-05	0.00471618	yes	4.16706
XLOC_028553	XLOC_028553	-	-	chrA5:12260046-12260283	NA	NA	NA	OK	0	33.1494	-inf	-nan	5e-05	0.00471618	yes	-33.1494
XLOC_028575	XLOC_028575	XR_001290079.1	LOC106454939	chrA5:12534324-12535136	NA	NA	NA	OK	1.72541	0	inf	-nan	5e-05	0.00471618	yes	1.72541
XLOC_028655	XLOC_028655	XR_001289612.1	LOC106451626	chrA5:13835773-13836173	NA	NA	NA	OK	13.5448	0	inf	-nan	5e-05	0.00471618	yes	13.5448
XLOC_028785	XLOC_028785	-	-	chrA5:16630638-16630839	NA	NA	NA	OK	114.431	0	inf	-nan	5e-05	0.00471618	yes	114.431
XLOC_029145	XLOC_029145	-	-	chrA5:22737780-22738217	NA	NA	NA	OK	0	3.72104	-inf	-nan	5e-05	0.00471618	yes	-3.72104
XLOC_029281	XLOC_029281	-	-	chrA5:25108991-25109369	NA	NA	NA	OK	6.28463	0	inf	-nan	5e-05	0.00471618	yes	6.28463
XLOC_029368	XLOC_029368	XM_013894484.1	LOC106452384	chrA5:26137359-26139201	endochitinase CH25-like	GO:0008061(chitin binding);GO:0004568(chitinase activity);GO:0016998(cell wall macromolecule catabolic process);GO:0006032(chitin catabolic process)	00520(Amino sugar and nucleotide sugar metabolism);04016(MAPK signaling pathway - plant)	OK	26.3107	8.2501	1.67317	-3.61976	5e-05	0.00471618	yes	18.0606
XLOC_029691	XLOC_029691	-	-	chrA5:30797144-30797536	NA	NA	NA	OK	5.69076	0	inf	-nan	5e-05	0.00471618	yes	5.69076
XLOC_030057	XLOC_030057	XM_013895499.1	LOC106453235	chrA5:35552434-35553005	calcium-binding protein KIC-like	GO:0005509(calcium ion binding);GO:0005515(protein binding);GO:0010091(trichome branching)	03420(Nucleotide excision repair)	OK	53.4459	109.762	-1.03822	3.50489	5e-05	0.00471618	yes	-56.3161
XLOC_030090	XLOC_030090	XM_013892058.1	LOC106450412	chrA5:55197-55928	NA	NA	NA	OK	0	2.89667	-inf	-nan	5e-05	0.00471618	yes	-2.89667
XLOC_030141	XLOC_030141	XM_013892162.1	LOC106450492	chrA5:672883-673319	calcium-binding protein KIC-like	GO:0005509(calcium ion binding);GO:0005515(protein binding);GO:0010091(trichome branching)	NA	OK	0	6.31382	-inf	-nan	5e-05	0.00471618	yes	-6.31382
XLOC_030389	XLOC_030389	-	-	chrA5:3316192-3318159	NA	NA	NA	OK	0.937343	0	inf	-nan	5e-05	0.00471618	yes	0.937343
XLOC_030831	XLOC_030831	XM_013893201.1;XM_013893202.1	LOC106451291	chrA5:9123595-9127925	cyclin-dependent kinase inhibitor 4-like%2C transcript variant X1	GO:0005737(cytoplasm);GO:0005654(nucleoplasm);GO:0004861(cyclin-dependent protein kinase inhibitor activity);GO:0005515(protein binding);GO:0007050(cell cycle arrest);GO:0045736(negative regulation of cyclin-dependent protein kinase activity)	NA	OK	0	1.30134	-inf	-nan	5e-05	0.00471618	yes	-1.30134
XLOC_031774	XLOC_031774	-	-	chrA5:24542596-24542792	NA	NA	NA	OK	162.151	0	inf	-nan	5e-05	0.00471618	yes	162.151
XLOC_031795	XLOC_031795	XM_013784587.1	LOC106345388	chrA5:24890614-24891185	NA	NA	NA	OK	0	2.27866	-inf	-nan	5e-05	0.00471618	yes	-2.27866
XLOC_031918	XLOC_031918	XM_013894541.1	LOC106452430	chrA5:26632930-26634278	putative Holliday junction resolvase	GO:0005737(cytoplasm);GO:0004518(nuclease activity);GO:0003676(nucleic acid binding);GO:0006310(DNA recombination);GO:0006281(DNA repair)	NA	OK	0	2.10094	-inf	-nan	5e-05	0.00471618	yes	-2.10094
XLOC_032264	XLOC_032264	XM_013895021.1	LOC106452843	chrA5:31782941-31784210	thioredoxin H9-like	GO:0005829(cytosol);GO:0005634(nucleus);GO:0005886(plasma membrane);GO:0009536(plastid);GO:0009055(electron carrier activity);GO:0015035(protein disulfide oxidoreductase activity);GO:0007154(cell communication);GO:0045454(cell redox homeostasis);GO:0022900(electron transport chain);GO:0006662(glycerol ether metabolic process);GO:0006810(transport)	NA	OK	10.6791	29.5332	-1.46754	2.44023	5e-05	0.00471618	yes	-18.8541
XLOC_032475	XLOC_032475	-	-	chrA5:34973652-34973803	NA	NA	NA	OK	369.129	0	inf	-nan	5e-05	0.00471618	yes	369.129
XLOC_032529	XLOC_032529	XM_013784866.1	LOC106345697	chrA5:35515206-35516936	putative RING-H2 finger protein ATL21A	GO:0016021(integral to membrane);GO:0008270(zinc ion binding)	NA	OK	0.829934	0	inf	-nan	5e-05	0.00471618	yes	0.829934
XLOC_032619	XLOC_032619	-	-	chrA6:766225-766571	NA	NA	NA	OK	9.85816	0	inf	-nan	5e-05	0.00471618	yes	9.85816
XLOC_032694	XLOC_032694	XM_013790871.1	LOC106351052	chrA6:2228754-2229635	NA	NA	NA	OK	1.76138	0	inf	-nan	5e-05	0.00471618	yes	1.76138
XLOC_032960	XLOC_032960	XM_013785504.1	LOC106346238	chrA6:5168162-5169790	probable purine permease 16	GO:0016021(integral to membrane);GO:0005345(purine base transmembrane transporter activity)	NA	OK	0.751587	0	inf	-nan	5e-05	0.00471618	yes	0.751587
XLOC_033018	XLOC_033018	XM_013785647.1	LOC106346349	chrA6:5704428-5707214	zinc finger protein WIP3-like	GO:0005634(nucleus);GO:0003676(nucleic acid binding);GO:0003700(sequence-specific DNA binding transcription factor activity);GO:0008270(zinc ion binding);GO:0009813(flavonoid biosynthetic process)	NA	OK	0.837626	0	inf	-nan	5e-05	0.00471618	yes	0.837626
XLOC_033653	XLOC_033653	XM_013791307.1	LOC106351519	chrA6:15134955-15135621	NA	NA	NA	OK	2.01665	0	inf	-nan	5e-05	0.00471618	yes	2.01665
XLOC_034048	XLOC_034048	-	-	chrA6:20795320-20796071	NA	NA	NA	OK	0	1.63831	-inf	-nan	5e-05	0.00471618	yes	-1.63831
XLOC_034150	XLOC_034150	XM_013787231.1	LOC106347642	chrA6:22455879-22457490	NA	NA	NA	OK	0.846384	0	inf	-nan	5e-05	0.00471618	yes	0.846384
XLOC_034182	XLOC_034182	XM_013791499.1	LOC106351745	chrA6:23279695-23281271	NA	NA	NA	OK	0	1.26733	-inf	-nan	5e-05	0.00471618	yes	-1.26733
XLOC_034201	XLOC_034201	-	-	chrA6:23593664-23593964	NA	NA	NA	OK	18.1451	0	inf	-nan	5e-05	0.00471618	yes	18.1451
XLOC_034480	XLOC_034480	XM_013787623.1	LOC106347987	chrA6:28659319-28660174	NA	NA	NA	OK	2.07539	0	inf	-nan	5e-05	0.00471618	yes	2.07539
XLOC_034589	XLOC_034589	-	-	chrA6:30042621-30044484	NA	NA	NA	OK	0	0.919338	-inf	-nan	5e-05	0.00471618	yes	-0.919338
XLOC_034698	XLOC_034698	-	-	chrA6:31419416-31419697	NA	NA	NA	OK	15.3166	0	inf	-nan	5e-05	0.00471618	yes	15.3166
XLOC_034812	XLOC_034812	XM_013791717.1	LOC106352030	chrA6:32626639-32630373	major pollen allergen Ole e 10-like	GO:0031225(anchored to membrane);GO:0005886(plasma membrane);GO:0043169(cation binding);GO:0042973(glucan endo-1,3-beta-D-glucosidase activity);GO:0005975(carbohydrate metabolic process);GO:0006952(defense response)	NA	OK	2.00632	0	inf	-nan	5e-05	0.00471618	yes	2.00632
XLOC_035170	XLOC_035170	XM_013788620.1	LOC106348806	chrA6:38599559-38600677	uncharacterized RNA methyltransferase BH0687-like	GO:0051539(4 iron, 4 sulfur cluster binding);GO:0046872(metal ion binding);GO:0003723(RNA binding);GO:0008173(RNA methyltransferase activity);GO:0006396(RNA processing)	NA	OK	0	1.58439	-inf	-nan	5e-05	0.00471618	yes	-1.58439
XLOC_035232	XLOC_035232	-	-	chrA6:40021626-40021938	NA	NA	NA	OK	12.2655	0	inf	-nan	5e-05	0.00471618	yes	12.2655
XLOC_035377	XLOC_035377	XM_013788950.1	LOC106349060	chrA6:41886066-41887370	em-like protein GEA1	GO:0006950(response to stress)	NA	OK	0	0.910648	-inf	-nan	5e-05	0.00471618	yes	-0.910648
XLOC_035642	XLOC_035642	-	-	chrA6:45283173-45283508	NA	NA	NA	OK	10.2674	0	inf	-nan	5e-05	0.00471618	yes	10.2674
XLOC_035689	XLOC_035689	XM_013792080.1	LOC106352449	chrA6:45879564-45880610	allene oxide cyclase 2%2C chloroplastic-like	GO:0009941(chloroplast envelope);GO:0009570(chloroplast stroma);GO:0009535(chloroplast thylakoid membrane);GO:0010319(stromule);GO:0046423(allene-oxide cyclase activity);GO:0009695(jasmonic acid biosynthetic process);GO:0009409(response to cold)	00592(alpha-Linolenic acid metabolism)	OK	3.73087	27.7973	-2.89736	5.12308	5e-05	0.00471618	yes	-24.0664
XLOC_035730	XLOC_035730	-	-	chrA6:46397619-46397895	NA	NA	NA	OK	114.654	0	inf	-nan	5e-05	0.00471618	yes	114.654
XLOC_035841	XLOC_035841	-	-	chrA6:458674-458916	NA	NA	NA	OK	564.853	0	inf	-nan	5e-05	0.00471618	yes	564.853
XLOC_036089	XLOC_036089	-	-	chrA6:3393239-3393416	NA	NA	NA	OK	244.297	0	inf	-nan	5e-05	0.00471618	yes	244.297
XLOC_036121	XLOC_036121	-	-	chrA6:3772129-3772544	NA	NA	NA	OK	0	5.76284	-inf	-nan	5e-05	0.00471618	yes	-5.76284
XLOC_036368	XLOC_036368	XM_013791026.1	LOC106351214	chrA6:6027782-6029476	desiccation-related protein PCC13-62	GO:0006950(response to stress)	NA	OK	0.843693	0	inf	-nan	5e-05	0.00471618	yes	0.843693
XLOC_036530	XLOC_036530	XR_001271238.1	LOC106351293	chrA6:8512514-8513608	NA	NA	NA	OK	0	2.02209	-inf	-nan	5e-05	0.00471618	yes	-2.02209
XLOC_036852	XLOC_036852	-	-	chrA6:12604793-12604944	NA	NA	NA	OK	0	733.148	-inf	-nan	5e-05	0.00471618	yes	-733.148
XLOC_036870	XLOC_036870	XM_013786448.1	LOC106346969	chrA6:12796394-12797493	pathogenesis-related protein 5-like	GO:0048046(apoplast);GO:0005618(cell wall);GO:0005773(vacuole);GO:0031540(regulation of anthocyanin biosynthetic process);GO:0046686(response to cadmium ion);GO:0009615(response to virus);GO:0009627(systemic acquired resistance)	NA	OK	0	1.81726	-inf	-nan	5e-05	0.00471618	yes	-1.81726
XLOC_036919	XLOC_036919	XM_013791276.1	LOC106351479	chrA6:13976167-13977451	proteasome subunit beta type-2-A-like	GO:0048046(apoplast);GO:0005829(cytosol);GO:0005634(nucleus);GO:0005886(plasma membrane);GO:0005839(proteasome core complex);GO:0005774(vacuolar membrane);GO:0004298(threonine-type endopeptidase activity);GO:0051603(proteolysis involved in cellular protein catabolic process)	03050(Proteasome)	OK	1.89767	0	inf	-nan	5e-05	0.00471618	yes	1.89767
XLOC_037089	XLOC_037089	-	-	chrA6:16009010-16009418	NA	NA	NA	OK	0	3.40279	-inf	-nan	5e-05	0.00471618	yes	-3.40279
XLOC_037396	XLOC_037396	XM_013787135.1;XM_013787137.1;XM_013787136.1	LOC106347565	chrA6:21136802-21141644	alpha-glucan phosphorylase 2%2C cytosolic-like%2C transcript variant X1	GO:0009507(chloroplast);GO:0005829(cytosol);GO:0004645(phosphorylase activity);GO:0030170(pyridoxal phosphate binding);GO:0005975(carbohydrate metabolic process);GO:0046686(response to cadmium ion);GO:0009414(response to water deprivation)	00500(Starch and sucrose metabolism)	OK	18.7183	9.11579	1.03801	-2.42984	5e-05	0.00471618	yes	9.60251
XLOC_037548	XLOC_037548	-	-	chrA6:24230312-24230512	NA	NA	NA	OK	129.057	0	inf	-nan	5e-05	0.00471618	yes	129.057
XLOC_037584	XLOC_037584	-	-	chrA6:25163275-25163460	NA	NA	NA	OK	230.992	0	inf	-nan	5e-05	0.00471618	yes	230.992
XLOC_037795	XLOC_037795	XM_013790301.1	LOC106350413	chrA6:28356727-28366420	endoglucanase 21-like	GO:0016021(integral to membrane);GO:0005886(plasma membrane);GO:0008810(cellulase activity);GO:0007047(cellular cell wall organization);GO:0030245(cellulose catabolic process);GO:0009624(response to nematode)	NA	OK	0.910519	0	inf	-nan	5e-05	0.00471618	yes	0.910519
XLOC_037799	XLOC_037799	XR_001270840.1	LOC106347967	chrA6:28421074-28422433	NA	NA	NA	OK	0	2.11017	-inf	-nan	5e-05	0.00471618	yes	-2.11017
XLOC_038189	XLOC_038189	XM_013788184.1	LOC106348445	chrA6:33901459-33903007	NA	NA	NA	OK	26.8024	12.0135	1.15771	-2.72341	5e-05	0.00471618	yes	14.7889
XLOC_038609	XLOC_038609	-	-	chrA6:40462089-40462531	NA	NA	NA	OK	0	9.42709	-inf	-nan	5e-05	0.00471618	yes	-9.42709
XLOC_038791	XLOC_038791	XM_013790680.1	LOC106350841	chrA6:43150004-43150613	NA	NA	NA	OK	2.91157	0	inf	-nan	5e-05	0.00471618	yes	2.91157
XLOC_038852	XLOC_038852	XM_013792017.1	LOC106352377	chrA6:43962251-43963263	NA	NA	NA	OK	0	3.52751	-inf	-nan	5e-05	0.00471618	yes	-3.52751
XLOC_039066	XLOC_039066	XM_013789488.1	LOC106349503	chrA6:46723462-46724767	NA	NA	NA	OK	1.54024	0	inf	-nan	5e-05	0.00471618	yes	1.54024
XLOC_039254	XLOC_039254	-	-	chrA7:2815547-2815896	NA	NA	NA	OK	9.61988	0	inf	-nan	5e-05	0.00471618	yes	9.61988
XLOC_039304	XLOC_039304	-	-	chrA7:3636994-3637268	NA	NA	NA	OK	22.6494	0	inf	-nan	5e-05	0.00471618	yes	22.6494
XLOC_039408	XLOC_039408	XM_013797465.1;XM_013797464.1	LOC106357769,LOC106357771	chrA7:6094269-6102868	cytosolic sulfotransferase 12-like	GO:0080118(brassinosteroid sulfotransferase activity);GO:0016131(brassinosteroid metabolic process);GO:0006952(defense response);GO:0009751(response to salicylic acid stimulus);GO:0009651(response to salt stress)	NA	OK	0	1.2498	-inf	-nan	5e-05	0.00471618	yes	-1.2498
XLOC_039521	XLOC_039521	XM_013796042.1;XM_013796043.1;XR_001272030.1	LOC106356253	chrA7:8621732-8622530	NA	NA	NA	OK	0	0.8262	-inf	-nan	5e-05	0.00471618	yes	-0.8262
XLOC_039654	XLOC_039654	XM_013797773.1	LOC106358033	chrA7:11058201-11059216	NA	NA	NA	OK	0.921522	0	inf	-nan	5e-05	0.00471618	yes	0.921522
XLOC_039669	XLOC_039669	XM_013797784.1;XM_013797785.1	LOC106358045	chrA7:11195008-11197664	NA	NA	NA	OK	0	1.01675	-inf	-nan	5e-05	0.00471618	yes	-1.01675
XLOC_039740	XLOC_039740	XM_013796136.1	LOC106356373	chrA7:12289366-12291252	NA	NA	NA	OK	0.750142	0	inf	-nan	5e-05	0.00471618	yes	0.750142
XLOC_039806	XLOC_039806	-	-	chrA7:13169829-13170127	NA	NA	NA	OK	15.0678	0	inf	-nan	5e-05	0.00471618	yes	15.0678
XLOC_039817	XLOC_039817	XM_013797951.1	LOC106358201	chrA7:13289898-13291485	extensin-3-like	GO:0009530(primary cell wall);GO:0005199(structural constituent of cell wall);GO:0009664(plant-type cell wall organization)	NA	OK	43.0049	18.5148	1.21582	-2.87063	5e-05	0.00471618	yes	24.4901
XLOC_040022	XLOC_040022	-	-	chrA7:15709628-15709779	NA	NA	NA	OK	1549.43	0	inf	-nan	5e-05	0.00471618	yes	1549.43
XLOC_040119	XLOC_040119	XM_013795347.1	LOC106355382	chrA7:17260765-17261710	cytochrome P450 77A4-like	GO:0016021(integral to membrane);GO:0009055(electron carrier activity);GO:0020037(heme binding);GO:0004497(monooxygenase activity);GO:0016705(oxidoreductase activity, acting on paired donors, with incorporation or reduction of molecular oxygen);GO:0019395(fatty acid oxidation)	NA	OK	0	0.980177	-inf	-nan	5e-05	0.00471618	yes	-0.980177
XLOC_040178	XLOC_040178	XM_013798418.1	LOC106358590	chrA7:18186441-18187239	miraculin-like	GO:0004867(serine-type endopeptidase inhibitor activity)	NA	OK	0	1.38069	-inf	-nan	5e-05	0.00471618	yes	-1.38069
XLOC_040206	XLOC_040206	XM_013796342.1	LOC106356609	chrA7:18698118-18699956	cytochrome P450 81F1-like	GO:0005783(endoplasmic reticulum);GO:0016021(integral to membrane);GO:0009055(electron carrier activity);GO:0020037(heme binding);GO:0004497(monooxygenase activity);GO:0016705(oxidoreductase activity, acting on paired donors, with incorporation or reduction of molecular oxygen);GO:0042343(indole glucosinolate metabolic process)	NA	OK	0.944532	0	inf	-nan	5e-05	0.00471618	yes	0.944532
XLOC_040965	XLOC_040965	XM_013796653.1	LOC106356945	chrA7:27540364-27541074	calcium-binding protein CML38-like	GO:0005886(plasma membrane);GO:0005509(calcium ion binding);GO:0009611(response to wounding)	04626(Plant-pathogen interaction)	OK	2.11648	0	inf	-nan	5e-05	0.00471618	yes	2.11648
XLOC_041050	XLOC_041050	-	-	chrA7:29172648-29173343	NA	NA	NA	OK	2.93005	0	inf	-nan	5e-05	0.00471618	yes	2.93005
XLOC_041113	XLOC_041113	XM_013796701.1	LOC106357009	chrA7:31004468-31005558	ethylene-responsive transcription factor ERF018-like	GO:0005634(nucleus);GO:0003677(DNA binding);GO:0003700(sequence-specific DNA binding transcription factor activity);GO:0009873(ethylene mediated signaling pathway);GO:0009607(response to biotic stimulus);GO:0009611(response to wounding)	NA	OK	2.14688	0	inf	-nan	5e-05	0.00471618	yes	2.14688
XLOC_041133	XLOC_041133	XM_013796706.1	LOC106357013	chrA7:31169317-31176008	probable aquaporin NIP5-1	GO:0016021(integral to membrane);GO:0016328(lateral plasma membrane);GO:0015105(arsenite transmembrane transporter activity);GO:0046715(borate transmembrane transporter activity);GO:0080138(borate uptake transmembrane transporter activity);GO:0015250(water channel activity);GO:0080029(cellular response to boron-containing substance levels);GO:0046685(response to arsenic-containing substance)	NA	OK	1.0382	0	inf	-nan	5e-05	0.00471618	yes	1.0382
XLOC_041182	XLOC_041182	-	-	chrA7:33989250-33989474	NA	NA	NA	OK	61.3531	0	inf	-nan	5e-05	0.00471618	yes	61.3531
XLOC_041380	XLOC_041380	XR_001271903.1;XR_001271897.1;XR_001271899.1;XR_001271900.1;XR_001271902.1;XR_001271901.1;XR_001271898.1	LOC106353954	chrA7:36776143-36780766	NA	NA	NA	OK	0	0.889028	-inf	-nan	5e-05	0.00471618	yes	-0.889028
XLOC_041460	XLOC_041460	-	-	chrA7:37589561-37589796	NA	NA	NA	OK	65.4295	0	inf	-nan	5e-05	0.00471618	yes	65.4295
XLOC_041464	XLOC_041464	-	-	chrA7:37612195-37613005	NA	NA	NA	OK	1.91268	0	inf	-nan	5e-05	0.00471618	yes	1.91268
XLOC_041669	XLOC_041669	XM_013794271.1	LOC106354353	chrA7:39596094-39600124	probable LRR receptor-like serine/threonine-protein kinase At1g74360	GO:0016021(integral to membrane);GO:0031966(mitochondrial membrane);GO:0005524(ATP binding);GO:0004674(protein serine/threonine kinase activity);GO:0004872(receptor activity)	NA	OK	0.714488	0	inf	-nan	5e-05	0.00471618	yes	0.714488
XLOC_042120	XLOC_042120	-	-	chrA7:757768-757957	NA	NA	NA	OK	83.6902	0	inf	-nan	5e-05	0.00471618	yes	83.6902
XLOC_042221	XLOC_042221	-	-	chrA7:2989155-2989400	NA	NA	NA	OK	25.123	0	inf	-nan	5e-05	0.00471618	yes	25.123
XLOC_042350	XLOC_042350	-	-	chrA7:5668626-5669423	NA	NA	NA	OK	3.85138	0	inf	-nan	5e-05	0.00471618	yes	3.85138
XLOC_042370	XLOC_042370	XM_013797469.1	LOC106357773	chrA7:6162140-6164788	agamous-like MADS-box protein AGL3	GO:0005634(nucleus);GO:0043565(sequence-specific DNA binding);GO:0003700(sequence-specific DNA binding transcription factor activity);GO:0048440(carpel development);GO:0010076(maintenance of floral meristem identity);GO:0048441(petal development);GO:0048442(sepal development);GO:0048443(stamen development)	NA	OK	0	1.58493	-inf	-nan	5e-05	0.00471618	yes	-1.58493
XLOC_042527	XLOC_042527	-	-	chrA7:9196286-9196518	NA	NA	NA	OK	37.9642	0	inf	-nan	5e-05	0.00471618	yes	37.9642
XLOC_042576	XLOC_042576	-	-	chrA7:10146651-10146880	NA	NA	NA	OK	50.3474	0	inf	-nan	5e-05	0.00471618	yes	50.3474
XLOC_043285	XLOC_043285	-	-	chrA7:19767279-19767887	NA	NA	NA	OK	0	3.20295	-inf	-nan	5e-05	0.00471618	yes	-3.20295
XLOC_043415	XLOC_043415	XM_013796443.1	LOC106356714	chrA7:22033852-22036529	cytokinin riboside 5'-monophosphate phosphoribohydrolase LOG4-like	GO:0005829(cytosol);GO:0005634(nucleus);GO:0016799(hydrolase activity, hydrolyzing N-glycosyl compounds);GO:0009691(cytokinin biosynthetic process)	NA	OK	2.92857	0	inf	-nan	5e-05	0.00471618	yes	2.92857
XLOC_043536	XLOC_043536	XM_013792637.1	LOC106352980	chrA7:23598807-23600497	extensin-3-like	GO:0009530(primary cell wall);GO:0005199(structural constituent of cell wall);GO:0009664(plant-type cell wall organization)	NA	OK	636.109	187.357	1.76348	-5.55183	5e-05	0.00471618	yes	448.752
XLOC_043796	XLOC_043796	-	-	chrA7:26073749-26074576	NA	NA	NA	OK	0	1.5406	-inf	-nan	5e-05	0.00471618	yes	-1.5406
XLOC_043827	XLOC_043827	-	-	chrA7:26346233-26347032	NA	NA	NA	OK	0	2.95224	-inf	-nan	5e-05	0.00471618	yes	-2.95224
XLOC_043866	XLOC_043866	XM_013796623.1	LOC106356906	chrA7:26653706-26654710	myb-related protein Zm1-like	GO:0005634(nucleus);GO:0003677(DNA binding);GO:0006355(regulation of transcription, DNA-dependent);GO:0006351(transcription, DNA-dependent)	NA	OK	1.35373	0	inf	-nan	5e-05	0.00471618	yes	1.35373
XLOC_044248	XLOC_044248	-	-	chrA7:35358401-35358632	NA	NA	NA	OK	49.6881	0	inf	-nan	5e-05	0.00471618	yes	49.6881
XLOC_044566	XLOC_044566	XM_013794194.1	LOC106354287	chrA7:39210072-39211038	nudix hydrolase 21%2C chloroplastic-like	GO:0009507(chloroplast);GO:0016787(hydrolase activity);GO:0046872(metal ion binding)	NA	OK	1.4026	0	inf	-nan	5e-05	0.00471618	yes	1.4026
XLOC_044673	XLOC_044673	XM_013796964.1	LOC106357281	chrA7:40029093-40029963	NA	NA	NA	OK	1.4154	0	inf	-nan	5e-05	0.00471618	yes	1.4154
XLOC_044767	XLOC_044767	XM_013796997.1	LOC106357317	chrA7:40904957-40905835	ethylene-responsive transcription factor ERF018-like	GO:0005634(nucleus);GO:0003677(DNA binding);GO:0003700(sequence-specific DNA binding transcription factor activity);GO:0009873(ethylene mediated signaling pathway);GO:0009607(response to biotic stimulus);GO:0009611(response to wounding)	NA	OK	4.78473	0	inf	-nan	5e-05	0.00471618	yes	4.78473
XLOC_044982	XLOC_044982	-	-	chrA7:43150021-43150324	NA	NA	NA	OK	12.376	0	inf	-nan	5e-05	0.00471618	yes	12.376
XLOC_045204	XLOC_045204	XM_013799212.1	LOC106359533	chrA8:3085743-3086248	NA	NA	NA	OK	0	4.21701	-inf	-nan	5e-05	0.00471618	yes	-4.21701
XLOC_045586	XLOC_045586	XR_001272857.1	LOC106360987	chrA8:8504472-8505665	NA	NA	NA	OK	1.7742	0	inf	-nan	5e-05	0.00471618	yes	1.7742
XLOC_045652	XLOC_045652	-	-	chrA8:9274822-9276039	NA	NA	NA	OK	0.872766	0	inf	-nan	5e-05	0.00471618	yes	0.872766
XLOC_045714	XLOC_045714	-	-	chrA8:10210567-10210865	NA	NA	NA	OK	10.4292	0	inf	-nan	5e-05	0.00471618	yes	10.4292
XLOC_046807	XLOC_046807	XM_013799890.1	LOC106360299	chrA8:24195775-24196937	NA	NA	NA	OK	1.6143	0	inf	-nan	5e-05	0.00471618	yes	1.6143
XLOC_049042	XLOC_049042	XM_013803660.1	LOC106364012	chrA9:4568703-4569978	probable membrane-associated kinase regulator 1	GO:0005886(plasma membrane);GO:0019210(kinase inhibitor activity);GO:0009742(brassinosteroid mediated signaling pathway)	NA	OK	0	1.20481	-inf	-nan	5e-05	0.00471618	yes	-1.20481
XLOC_049638	XLOC_049638	XM_013803919.1	LOC106364305	chrA9:12765601-12767738	NA	NA	NA	OK	1.31649	0	inf	-nan	5e-05	0.00471618	yes	1.31649
XLOC_049886	XLOC_049886	-	-	chrA9:17323334-17323592	NA	NA	NA	OK	0	19.5501	-inf	-nan	5e-05	0.00471618	yes	-19.5501
XLOC_050265	XLOC_050265	-	-	chrA9:22686644-22686831	NA	NA	NA	OK	242.286	0	inf	-nan	5e-05	0.00471618	yes	242.286
XLOC_050671	XLOC_050671	XM_013807540.1	LOC106367712	chrA9:30094343-30097504	NA	NA	NA	OK	0	0.795749	-inf	-nan	5e-05	0.00471618	yes	-0.795749
XLOC_050724	XLOC_050724	XM_013804343.1	LOC106364855	chrA9:30575827-30576777	NA	NA	NA	OK	0	1.21575	-inf	-nan	5e-05	0.00471618	yes	-1.21575
XLOC_051617	XLOC_051617	XR_001273428.1	LOC106365216	chrA9:40460005-40460995	NA	NA	NA	OK	3.20814	0	inf	-nan	5e-05	0.00471618	yes	3.20814
XLOC_051965	XLOC_051965	XM_013809274.1	LOC106369171	chrA9:44415289-44417366	NA	NA	NA	OK	0.855256	0	inf	-nan	5e-05	0.00471618	yes	0.855256
XLOC_052058	XLOC_052058	-	-	chrA9:45462511-45462866	NA	NA	NA	OK	6.76071	0	inf	-nan	5e-05	0.00471618	yes	6.76071
XLOC_052098	XLOC_052098	XM_013804867.1	LOC106365433	chrA9:45768024-45768764	NA	NA	NA	OK	0	1.43144	-inf	-nan	5e-05	0.00471618	yes	-1.43144
XLOC_052101	XLOC_052101	-	-	chrA9:45790806-45791507	NA	NA	NA	OK	0	2.6126	-inf	-nan	5e-05	0.00471618	yes	-2.6126
XLOC_052127	XLOC_052127	XM_013809502.1	LOC106369350	chrA9:46091689-46093144	putative F-box protein PP2-B2	GO:0009793(embryo development ending in seed dormancy)	NA	OK	0.834027	0	inf	-nan	5e-05	0.00471618	yes	0.834027
XLOC_052129	XLOC_052129	XM_013809503.1	LOC106369351	chrA9:46096692-46098050	F-box protein PP2-B1-like	GO:0005634(nucleus)	NA	OK	1.42179	0	inf	-nan	5e-05	0.00471618	yes	1.42179
XLOC_052174	XLOC_052174	XM_013804976.1	LOC106365551	chrA9:443547-444532	calmodulin	GO:0005509(calcium ion binding)	04016(MAPK signaling pathway - plant);04070(Phosphatidylinositol signaling system);04626(Plant-pathogen interaction)	OK	0	9.15195	-inf	-nan	5e-05	0.00471618	yes	-9.15195
XLOC_052212	XLOC_052212	XM_013803571.1;XM_013803570.1	LOC106363905	chrA9:721883-723037	B3 domain-containing protein At1g16640-like%2C transcript variant X1	GO:0005634(nucleus);GO:0003677(DNA binding);GO:0006355(regulation of transcription, DNA-dependent);GO:0006351(transcription, DNA-dependent)	NA	OK	3.75546	0	inf	-nan	5e-05	0.00471618	yes	3.75546
XLOC_052776	XLOC_052776	-	-	chrA9:8135671-8137167	NA	NA	NA	OK	0	1.21754	-inf	-nan	5e-05	0.00471618	yes	-1.21754
XLOC_052795	XLOC_052795	-	-	chrA9:8294347-8294820	NA	NA	NA	OK	0	5.32737	-inf	-nan	5e-05	0.00471618	yes	-5.32737
XLOC_052911	XLOC_052911	XM_013806050.1	LOC106366450	chrA9:10551920-10554742	NA	NA	NA	OK	0	0.957231	-inf	-nan	5e-05	0.00471618	yes	-0.957231
XLOC_053157	XLOC_053157	-	-	chrA9:14570793-14571541	NA	NA	NA	OK	0	2.09171	-inf	-nan	5e-05	0.00471618	yes	-2.09171
XLOC_053361	XLOC_053361	XM_013804038.1	LOC106364468	chrA9:17694457-17695092	NA	NA	NA	OK	2.81695	0	inf	-nan	5e-05	0.00471618	yes	2.81695
XLOC_053401	XLOC_053401	-	-	chrA9:18386077-18386254	NA	NA	NA	OK	332.516	0	inf	-nan	5e-05	0.00471618	yes	332.516
XLOC_053498	XLOC_053498	XM_013804085.1	LOC106364536	chrA9:19583099-19584360	NA	NA	NA	OK	1.13084	0	inf	-nan	5e-05	0.00471618	yes	1.13084
XLOC_053926	XLOC_053926	XM_013807254.1;XM_013807253.1	LOC106367472	chrA9:26162039-26164373	NA	NA	NA	OK	0	0.747331	-inf	-nan	5e-05	0.00471618	yes	-0.747331
XLOC_054450	XLOC_054450	-	-	chrA9:33499901-33500132	NA	NA	NA	OK	57.4823	0	inf	-nan	5e-05	0.00471618	yes	57.4823
XLOC_054514	XLOC_054514	XM_013804444.1	LOC106364974	chrA9:34679937-34680989	dehydration-responsive element-binding protein 2F-like	GO:0005634(nucleus);GO:0003677(DNA binding);GO:0003700(sequence-specific DNA binding transcription factor activity);GO:0006950(response to stress)	NA	OK	0	1.09285	-inf	-nan	5e-05	0.00471618	yes	-1.09285
XLOC_054810	XLOC_054810	-	-	chrA9:38400985-38401150	NA	NA	NA	OK	233.486	0	inf	-nan	5e-05	0.00471618	yes	233.486
XLOC_054912	XLOC_054912	XM_013804611.1	LOC106365162	chrA9:39303372-39304050	NA	NA	NA	OK	0	2.51673	-inf	-nan	5e-05	0.00471618	yes	-2.51673
XLOC_055645	XLOC_055645	XM_013815376.1	LOC106375460	chrC1:2709384-2710856	zinc finger CCCH domain-containing protein 49-like	GO:0003677(DNA binding);GO:0008270(zinc ion binding);GO:0006355(regulation of transcription, DNA-dependent)	NA	OK	46.1441	18.2908	1.33503	-4.02783	5e-05	0.00471618	yes	27.8533
XLOC_055699	XLOC_055699	-	-	chrC1:3675793-3676271	NA	NA	NA	OK	2.69577	0	inf	-nan	5e-05	0.00471618	yes	2.69577
XLOC_055933	XLOC_055933	XR_001274924.1	LOC106374385	chrC1:9080742-9082090	NA	NA	NA	OK	0	1.49973	-inf	-nan	5e-05	0.00471618	yes	-1.49973
XLOC_055948	XLOC_055948	XM_013814434.1	LOC106374393	chrC1:9266404-9268180	putative ER lumen protein-retaining receptor C28H8.4	GO:0005801(cis-Golgi network);GO:0005789(endoplasmic reticulum membrane);GO:0016021(integral to membrane);GO:0005046(KDEL sequence binding);GO:0004872(receptor activity);GO:0006621(protein retention in ER lumen);GO:0015031(protein transport);GO:0016192(vesicle-mediated transport)	NA	OK	0	1.04796	-inf	-nan	5e-05	0.00471618	yes	-1.04796
XLOC_056072	XLOC_056072	-	-	chrC1:11103016-11103483	NA	NA	NA	OK	7.58284	0	inf	-nan	5e-05	0.00471618	yes	7.58284
XLOC_056507	XLOC_056507	-	-	chrC1:19471240-19472073	NA	NA	NA	OK	0	1.70151	-inf	-nan	5e-05	0.00471618	yes	-1.70151
XLOC_056513	XLOC_056513	XM_013814602.1	LOC106374610	chrC1:19852004-19853055	non-specific lipid-transfer protein 2-like	GO:0008289(lipid binding);GO:0006869(lipid transport)	NA	OK	71.16	26.6892	1.41481	-2.42507	5e-05	0.00471618	yes	44.4708
XLOC_056541	XLOC_056541	XR_001275000.1;XR_001275001.1	LOC106374624	chrC1:20539095-20541143	NA	NA	NA	OK	0	1.36696	-inf	-nan	5e-05	0.00471618	yes	-1.36696
XLOC_057082	XLOC_057082	-	-	chrC1:33188327-33188740	NA	NA	NA	OK	4.10416	0	inf	-nan	5e-05	0.00471618	yes	4.10416
XLOC_057243	XLOC_057243	XM_013814022.1	LOC106373910	chrC1:36046928-36048763	NA	NA	NA	OK	0	0.897252	-inf	-nan	5e-05	0.00471618	yes	-0.897252
XLOC_057963	XLOC_057963	-	-	chrC1:2937008-2937277	NA	NA	NA	OK	0	19.5763	-inf	-nan	5e-05	0.00471618	yes	-19.5763
XLOC_057970	XLOC_057970	-	-	chrC1:2957862-2958195	NA	NA	NA	OK	0	7.74732	-inf	-nan	5e-05	0.00471618	yes	-7.74732
XLOC_058000	XLOC_058000	XM_013813142.1;XR_001275287.1;XR_001275286.1	LOC106372878	chrC1:3257141-3260489	ethylene-responsive transcription factor ERF060-like	GO:0005634(nucleus);GO:0003677(DNA binding);GO:0003700(sequence-specific DNA binding transcription factor activity);GO:0009873(ethylene mediated signaling pathway)	NA	OK	0	1.73918	-inf	-nan	5e-05	0.00471618	yes	-1.73918
XLOC_058237	XLOC_058237	XM_013814401.1	LOC106374350	chrC1:7251185-7252122	NA	NA	NA	OK	0	1.38394	-inf	-nan	5e-05	0.00471618	yes	-1.38394
XLOC_058646	XLOC_058646	-	-	chrC1:13985681-13985996	NA	NA	NA	OK	12.5004	0	inf	-nan	5e-05	0.00471618	yes	12.5004
XLOC_058979	XLOC_058979	XM_013814626.1	LOC106374642	chrC1:21784690-21785523	copper transporter 2-like	GO:0046658(anchored to plasma membrane);GO:0016021(integral to membrane);GO:0015089(high affinity copper ion transmembrane transporter activity);GO:0015678(high-affinity copper ion transport)	NA	OK	21.0039	51.8979	-1.30502	3.89891	5e-05	0.00471618	yes	-30.894
XLOC_059414	XLOC_059414	-	-	chrC1:31766863-31767691	NA	NA	NA	OK	0	1.5048	-inf	-nan	5e-05	0.00471618	yes	-1.5048
XLOC_059926	XLOC_059926	-	-	chrC1:42351176-42351779	NA	NA	NA	OK	0	3.99328	-inf	-nan	5e-05	0.00471618	yes	-3.99328
XLOC_060203	XLOC_060203	-	-	chrC2:2265944-2270747	NA	NA	NA	OK	5.05626	0	inf	-nan	5e-05	0.00471618	yes	5.05626
XLOC_060286	XLOC_060286	-	-	chrC2:3625948-3626644	NA	NA	NA	OK	0	4.46769	-inf	-nan	5e-05	0.00471618	yes	-4.46769
XLOC_060729	XLOC_060729	-	-	chrC2:10852139-10852530	NA	NA	NA	OK	0	4.34725	-inf	-nan	5e-05	0.00471618	yes	-4.34725
XLOC_061020	XLOC_061020	-	-	chrC2:16602932-16604204	NA	NA	NA	OK	0	1.12112	-inf	-nan	5e-05	0.00471618	yes	-1.12112
XLOC_061182	XLOC_061182	XR_001276079.1	LOC106379516	chrC2:18981074-18981784	NA	NA	NA	OK	0	5.20626	-inf	-nan	5e-05	0.00471618	yes	-5.20626
XLOC_061368	XLOC_061368	XM_013821558.1	LOC106381634	chrC2:23323014-23324049	protein CTR9 homolog	GO:0008287(protein serine/threonine phosphatase complex);GO:0046872(metal ion binding);GO:0004722(protein serine/threonine phosphatase activity);GO:0006470(protein dephosphorylation)	NA	OK	0	2.36121	-inf	-nan	5e-05	0.00471618	yes	-2.36121
XLOC_061766	XLOC_061766	-	-	chrC2:31374093-31374417	NA	NA	NA	OK	5.66911	0	inf	-nan	5e-05	0.00471618	yes	5.66911
XLOC_061776	XLOC_061776	-	-	chrC2:31610026-31610252	NA	NA	NA	OK	41.2669	0	inf	-nan	5e-05	0.00471618	yes	41.2669
XLOC_061798	XLOC_061798	XM_013819664.1	LOC106379793	chrC2:31998595-31999979	NEP1-interacting protein-like 1	GO:0016021(integral to membrane);GO:0008270(zinc ion binding);GO:0006952(defense response);GO:0010200(response to chitin)	NA	OK	0	1.3651	-inf	-nan	5e-05	0.00471618	yes	-1.3651
XLOC_062303	XLOC_062303	XM_013819844.1;XM_013819843.1	LOC106380010	chrC2:40273554-40274471	elongation factor 2-like%2C transcript variant X1	GO:0005737(cytoplasm);GO:0005525(GTP binding);GO:0003924(GTPase activity);GO:0003746(translation elongation factor activity)	NA	OK	0	8.24867	-inf	-nan	5e-05	0.00471618	yes	-8.24867
XLOC_062441	XLOC_062441	-	-	chrC2:42472789-42473269	NA	NA	NA	OK	3.9691	0	inf	-nan	5e-05	0.00471618	yes	3.9691
XLOC_062466	XLOC_062466	XM_013819916.1	LOC106380098	chrC2:42969058-42973983	NA	NA	NA	OK	1.09091	0	inf	-nan	5e-05	0.00471618	yes	1.09091
XLOC_062567	XLOC_062567	XM_013822887.1	LOC106382814	chrC2:44156179-44158888	squamosa promoter-binding-like protein 15	GO:0005634(nucleus);GO:0003677(DNA binding);GO:0046872(metal ion binding);GO:0042127(regulation of cell proliferation);GO:0008361(regulation of cell size);GO:0006355(regulation of transcription, DNA-dependent);GO:0006351(transcription, DNA-dependent);GO:0010228(vegetative to reproductive phase transition of meristem)	NA	OK	0	0.778761	-inf	-nan	5e-05	0.00471618	yes	-0.778761
XLOC_062811	XLOC_062811	-	-	chrC2:1517430-1517707	NA	NA	NA	OK	15.5297	0	inf	-nan	5e-05	0.00471618	yes	15.5297
XLOC_063266	XLOC_063266	-	-	chrC2:9445236-9446076	NA	NA	NA	OK	1.43271	0	inf	-nan	5e-05	0.00471618	yes	1.43271
XLOC_063343	XLOC_063343	XM_013820889.1	LOC106381025	chrC2:10711018-10713177	nitrile-specifier protein 2-like	GO:0005529(sugar binding);GO:0019762(glucosinolate catabolic process);GO:0080028(nitrile biosynthetic process)	NA	OK	14.1019	4.19792	1.74814	-2.74678	5e-05	0.00471618	yes	9.90398
XLOC_063647	XLOC_063647	XM_013821261.1	LOC106381358	chrC2:17280746-17281892	NA	NA	NA	OK	0.907549	0	inf	-nan	5e-05	0.00471618	yes	0.907549
XLOC_064940	XLOC_064940	XM_013819853.1	LOC106380026	chrC2:40762984-40764509	CLAVATA3/ESR (CLE)-related protein 26-like	GO:0048046(apoplast);GO:0005615(extracellular space);GO:0033612(receptor serine/threonine kinase binding);GO:0045168(cell-cell signaling involved in cell fate commitment);GO:0007275(multicellular organismal development)	NA	OK	0	2.36469	-inf	-nan	5e-05	0.00471618	yes	-2.36469
XLOC_065594	XLOC_065594	-	-	chrC3:6185719-6186077	NA	NA	NA	OK	5.78802	0	inf	-nan	5e-05	0.00471618	yes	5.78802
XLOC_065677	XLOC_065677	-	-	chrC3:6920860-6921131	NA	NA	NA	OK	0	17.0897	-inf	-nan	5e-05	0.00471618	yes	-17.0897
XLOC_066111	XLOC_066111	-	-	chrC3:13124960-13126629	NA	NA	NA	OK	5.10981	16.1387	-1.65918	2.97257	5e-05	0.00471618	yes	-11.0289
XLOC_066742	XLOC_066742	XM_013823898.1	LOC106383845	chrC3:21433924-21437654	polycomb group protein EMBRYONIC FLOWER 2-like	GO:0005634(nucleus);GO:0005515(protein binding);GO:0008270(zinc ion binding);GO:0030154(cell differentiation);GO:0009908(flower development);GO:0009910(negative regulation of flower development);GO:0006349(regulation of gene expression by genetic imprinting);GO:0006355(regulation of transcription, DNA-dependent);GO:0006351(transcription, DNA-dependent)	NA	OK	0	0.716387	-inf	-nan	5e-05	0.00471618	yes	-0.716387
XLOC_066817	XLOC_066817	-	-	chrC3:22678711-22679963	NA	NA	NA	OK	0	1.00002	-inf	-nan	5e-05	0.00471618	yes	-1.00002
XLOC_066872	XLOC_066872	-	-	chrC3:23374748-23374982	NA	NA	NA	OK	49.5822	0	inf	-nan	5e-05	0.00471618	yes	49.5822
XLOC_066976	XLOC_066976	-	-	chrC3:24982750-24982901	NA	NA	NA	OK	1579.22	0	inf	-nan	5e-05	0.00471618	yes	1579.22
XLOC_066985	XLOC_066985	-	-	chrC3:25153780-25154169	NA	NA	NA	OK	0	9.13714	-inf	-nan	5e-05	0.00471618	yes	-9.13714
XLOC_067298	XLOC_067298	XM_013828672.1;XM_013828671.1	LOC106388569	chrC3:30852664-30854435	NA	NA	NA	OK	0	1.27269	-inf	-nan	5e-05	0.00471618	yes	-1.27269
XLOC_067302	XLOC_067302	XM_013828676.1	LOC106388573	chrC3:30898342-30900163	NA	NA	NA	OK	0	0.848729	-inf	-nan	5e-05	0.00471618	yes	-0.848729
XLOC_067597	XLOC_067597	XM_013825577.1	LOC106385671	chrC3:34772055-34773877	NA	NA	NA	OK	0.980664	0	inf	-nan	5e-05	0.00471618	yes	0.980664
XLOC_067771	XLOC_067771	XM_013825680.1	LOC106385778	chrC3:37671576-37673638	probable carbohydrate esterase At4g34215	GO:0016787(hydrolase activity)	NA	OK	0	0.800903	-inf	-nan	5e-05	0.00471618	yes	-0.800903
XLOC_067840	XLOC_067840	XM_013825711.1	LOC106385813	chrC3:38667994-38669287	CASP-like protein 2A1	GO:0016021(integral to membrane);GO:0005886(plasma membrane);GO:0005515(protein binding);GO:0080167(response to karrikin)	NA	OK	1.42953	0	inf	-nan	5e-05	0.00471618	yes	1.42953
XLOC_068292	XLOC_068292	XM_013824530.1	LOC106384589	chrC3:46308995-46310093	receptor-like kinase TMK2	GO:0016021(integral to membrane);GO:0005886(plasma membrane);GO:0005524(ATP binding);GO:0004675(transmembrane receptor protein serine/threonine kinase activity)	NA	OK	1.72041	0	inf	-nan	5e-05	0.00471618	yes	1.72041
XLOC_068609	XLOC_068609	-	-	chrC3:52866695-52867559	NA	NA	NA	OK	4.8944	0	inf	-nan	5e-05	0.00471618	yes	4.8944
XLOC_068749	XLOC_068749	XM_013826005.1	LOC106386112	chrC3:343807-344833	transcription factor BOA-like	GO:0005634(nucleus);GO:0003677(DNA binding);GO:0005515(protein binding);GO:0003700(sequence-specific DNA binding transcription factor activity);GO:0000156(two-component response regulator activity);GO:0009736(cytokinin mediated signaling pathway)	NA	OK	0	1.55127	-inf	-nan	5e-05	0.00471618	yes	-1.55127
XLOC_069563	XLOC_069563	XM_013823672.1	LOC106383592	chrC3:14160117-14161281	NA	NA	NA	OK	1.31649	0	inf	-nan	5e-05	0.00471618	yes	1.31649
XLOC_070107	XLOC_070107	-	-	chrC3:20914002-20914572	NA	NA	NA	OK	0	2.82446	-inf	-nan	5e-05	0.00471618	yes	-2.82446
XLOC_070163	XLOC_070163	-	-	chrC3:21610022-21610456	NA	NA	NA	OK	47.1947	0	inf	-nan	5e-05	0.00471618	yes	47.1947
XLOC_070204	XLOC_070204	XM_013827935.1	LOC106387980	chrC3:22351157-22352794	F-box protein DOR-like	GO:0005515(protein binding);GO:0009738(abscisic acid mediated signaling pathway);GO:0042631(cellular response to water deprivation);GO:0009788(negative regulation of abscisic acid mediated signaling pathway);GO:0010119(regulation of stomatal movement);GO:0010118(stomatal movement)	NA	OK	0	1.47583	-inf	-nan	5e-05	0.00471618	yes	-1.47583
XLOC_070312	XLOC_070312	XR_001277177.1	LOC106385407	chrC3:24017936-24020883	NA	NA	NA	OK	0	1.3261	-inf	-nan	5e-05	0.00471618	yes	-1.3261
XLOC_070468	XLOC_070468	XM_013828297.1	LOC106388267	chrC3:26352688-26353972	40S ribosomal protein S2-2-like	GO:0005618(cell wall);GO:0022627(cytosolic small ribosomal subunit);GO:0016020(membrane);GO:0009506(plasmodesma);GO:0003723(RNA binding);GO:0003735(structural constituent of ribosome);GO:0006412(translation)	03010(Ribosome)	OK	0	5.38792	-inf	-nan	5e-05	0.00471618	yes	-5.38792
XLOC_070798	XLOC_070798	-	-	chrC3:31613960-31614425	NA	NA	NA	OK	13.5512	0	inf	-nan	5e-05	0.00471618	yes	13.5512
XLOC_070838	XLOC_070838	XM_013828830.1	LOC106388701	chrC3:31939714-31941300	vesicle-associated protein 1-3-like	GO:0005789(endoplasmic reticulum membrane);GO:0016021(integral to membrane);GO:0005198(structural molecule activity)	NA	OK	0	0.872135	-inf	-nan	5e-05	0.00471618	yes	-0.872135
XLOC_070943	XLOC_070943	XM_013825546.1	LOC106385640	chrC3:33433249-33434488	protein FANTASTIC FOUR 4-like	GO:0010075(regulation of meristem growth)	NA	OK	0	0.758764	-inf	-nan	5e-05	0.00471618	yes	-0.758764
XLOC_071107	XLOC_071107	XM_013829220.1	LOC106389035	chrC3:35208852-35209565	NA	NA	NA	OK	0	1.66961	-inf	-nan	5e-05	0.00471618	yes	-1.66961
XLOC_071217	XLOC_071217	XM_013829321.1	LOC106389129	chrC3:37557395-37559977	caffeic acid 3-O-methyltransferase-like	GO:0047763(caffeate O-methyltransferase activity);GO:0046983(protein dimerization activity);GO:0009809(lignin biosynthetic process)	NA	OK	0	1.78313	-inf	-nan	5e-05	0.00471618	yes	-1.78313
XLOC_071336	XLOC_071336	XM_013829462.1	LOC106389254	chrC3:39267706-39269318	MADS-box protein SOC1-like	GO:0005737(cytoplasm);GO:0005634(nucleus);GO:0043565(sequence-specific DNA binding);GO:0003700(sequence-specific DNA binding transcription factor activity);GO:0008134(transcription factor binding);GO:0030154(cell differentiation);GO:0009908(flower development);GO:0009911(positive regulation of flower development);GO:0045893(positive regulation of transcription, DNA-dependent);GO:0000060(protein i…	NA	OK	3.24973	0	inf	-nan	5e-05	0.00471618	yes	3.24973
XLOC_071964	XLOC_071964	-	-	chrC3:50451732-50452502	NA	NA	NA	OK	3.91518	0	inf	-nan	5e-05	0.00471618	yes	3.91518
XLOC_072343	XLOC_072343	-	-	chrC4:2614893-2615607	NA	NA	NA	OK	0	1.43399	-inf	-nan	5e-05	0.00471618	yes	-1.43399
XLOC_073496	XLOC_073496	XM_013835075.1	LOC106394514	chrC4:26471627-26472603	NA	NA	NA	OK	1.52289	0	inf	-nan	5e-05	0.00471618	yes	1.52289
XLOC_073611	XLOC_073611	XR_001279376.1	LOC106395883	chrC4:28588944-28590000	NA	NA	NA	OK	3.41698	0	inf	-nan	5e-05	0.00471618	yes	3.41698
XLOC_073616	XLOC_073616	-	-	chrC4:28655202-28655483	NA	NA	NA	OK	0	12.3043	-inf	-nan	5e-05	0.00471618	yes	-12.3043
XLOC_074053	XLOC_074053	-	-	chrC4:37581224-37581625	NA	NA	NA	OK	4.74384	0	inf	-nan	5e-05	0.00471618	yes	4.74384
XLOC_074127	XLOC_074127	-	-	chrC4:38841149-38841430	NA	NA	NA	OK	23.1529	0	inf	-nan	5e-05	0.00471618	yes	23.1529
XLOC_074275	XLOC_074275	-	-	chrC4:41992879-41993094	NA	NA	NA	OK	77.2859	0	inf	-nan	5e-05	0.00471618	yes	77.2859
XLOC_075231	XLOC_075231	-	-	chrC4:58057775-58058022	NA	NA	NA	OK	31.1503	0	inf	-nan	5e-05	0.00471618	yes	31.1503
XLOC_075368	XLOC_075368	XM_013833099.1	LOC106392287	chrC4:60421158-60422714	NA	NA	NA	OK	1.31384	0	inf	-nan	5e-05	0.00471618	yes	1.31384
XLOC_075877	XLOC_075877	XM_013835469.1	LOC106394931	chrC4:7048766-7049370	NA	NA	NA	OK	2.35497	0	inf	-nan	5e-05	0.00471618	yes	2.35497
XLOC_076085	XLOC_076085	-	-	chrC4:10455888-10456127	NA	NA	NA	OK	36.6474	0	inf	-nan	5e-05	0.00471618	yes	36.6474
XLOC_076613	XLOC_076613	XR_001278289.1	LOC106390588	chrC4:22554440-22563342	NA	NA	NA	OK	0	1.78801	-inf	-nan	5e-05	0.00471618	yes	-1.78801
XLOC_076699	XLOC_076699	-	-	chrC4:24253084-24253328	NA	NA	NA	OK	33.3101	0	inf	-nan	5e-05	0.00471618	yes	33.3101
XLOC_076709	XLOC_076709	XM_013831046.1	LOC106390551	chrC4:24448728-24449523	monothiol glutaredoxin-S4-like	GO:0005737(cytoplasm);GO:0005634(nucleus);GO:0051537(2 iron, 2 sulfur cluster binding);GO:0009055(electron carrier activity);GO:0046872(metal ion binding);GO:0015035(protein disulfide oxidoreductase activity);GO:0045454(cell redox homeostasis)	NA	OK	0	1.67564	-inf	-nan	5e-05	0.00471618	yes	-1.67564
XLOC_076889	XLOC_076889	XR_001279150.1	LOC106395159	chrC4:27844473-27845524	NA	NA	NA	OK	0	2.33964	-inf	-nan	5e-05	0.00471618	yes	-2.33964
XLOC_076897	XLOC_076897	XM_013832621.1	LOC106391889	chrC4:28048771-28050691	F-box protein PP2-A13-like	GO:0005634(nucleus);GO:0005515(protein binding);GO:0009611(response to wounding)	NA	OK	1.86487	0	inf	-nan	5e-05	0.00471618	yes	1.86487
XLOC_077229	XLOC_077229	XM_013836217.1	LOC106395892	chrC4:35547527-35547932	NA	NA	NA	OK	0	4.25047	-inf	-nan	5e-05	0.00471618	yes	-4.25047
XLOC_077437	XLOC_077437	-	-	chrC4:39465196-39465917	NA	NA	NA	OK	3.17169	0	inf	-nan	5e-05	0.00471618	yes	3.17169
XLOC_077465	XLOC_077465	-	-	chrC4:39949886-39951273	NA	NA	NA	OK	3.16073	0	inf	-nan	5e-05	0.00471618	yes	3.16073
XLOC_077513	XLOC_077513	XM_013836299.1	LOC106396002	chrC4:40813390-40815749	heat stress transcription factor A-7a-like	GO:0005634(nucleus);GO:0043565(sequence-specific DNA binding);GO:0003700(sequence-specific DNA binding transcription factor activity);GO:0032268(regulation of cellular protein metabolic process);GO:0009408(response to heat);GO:0009644(response to high light intensity)	NA	OK	1.08016	0	inf	-nan	5e-05	0.00471618	yes	1.08016
XLOC_077860	XLOC_077860	-	-	chrC4:46999381-46999752	NA	NA	NA	OK	9.26784	0	inf	-nan	5e-05	0.00471618	yes	9.26784
XLOC_077933	XLOC_077933	-	-	chrC4:48210616-48211174	NA	NA	NA	OK	0	2.3321	-inf	-nan	5e-05	0.00471618	yes	-2.3321
XLOC_078009	XLOC_078009	-	-	chrC4:49437978-49438129	NA	NA	NA	OK	1668.61	0	inf	-nan	5e-05	0.00471618	yes	1668.61
XLOC_078211	XLOC_078211	XM_013834711.1	LOC106394107	chrC4:52675663-52676983	PRA1 family protein B2-like	GO:0005783(endoplasmic reticulum);GO:0010008(endosome membrane);GO:0016021(integral to membrane);GO:0016192(vesicle-mediated transport)	NA	OK	0	4.6082	-inf	-nan	5e-05	0.00471618	yes	-4.6082
XLOC_078302	XLOC_078302	XM_013833223.1	LOC106392403	chrC4:54017025-54019572	NA	NA	NA	OK	0	0.973397	-inf	-nan	5e-05	0.00471618	yes	-0.973397
XLOC_078417	XLOC_078417	-	-	chrC4:55406052-55406335	NA	NA	NA	OK	28.1363	0	inf	-nan	5e-05	0.00471618	yes	28.1363
XLOC_078823	XLOC_078823	-	-	chrC5:1089839-1090578	NA	NA	NA	OK	4.75213	0	inf	-nan	5e-05	0.00471618	yes	4.75213
XLOC_078961	XLOC_078961	XM_013840104.1	LOC106399647	chrC5:3346869-3347490	protein NIM1-INTERACTING 1-like	GO:0005634(nucleus);GO:0005515(protein binding);GO:0042742(defense response to bacterium);GO:0045892(negative regulation of transcription, DNA-dependent);GO:0010112(regulation of systemic acquired resistance)	NA	OK	0	2.08945	-inf	-nan	5e-05	0.00471618	yes	-2.08945
XLOC_079362	XLOC_079362	-	-	chrC5:9314560-9315092	NA	NA	NA	OK	21.7507	0	inf	-nan	5e-05	0.00471618	yes	21.7507
XLOC_079485	XLOC_079485	XM_013840414.1	LOC106399988	chrC5:10794002-10794956	NA	NA	NA	OK	0	0.987119	-inf	-nan	5e-05	0.00471618	yes	-0.987119
XLOC_079543	XLOC_079543	-	-	chrC5:11610239-11610724	NA	NA	NA	OK	0	4.82961	-inf	-nan	5e-05	0.00471618	yes	-4.82961
XLOC_079572	XLOC_079572	-	-	chrC5:11977927-11978117	NA	NA	NA	OK	175.495	0	inf	-nan	5e-05	0.00471618	yes	175.495
XLOC_080136	XLOC_080136	-	-	chrC5:19773972-19774637	NA	NA	NA	OK	0	3.48526	-inf	-nan	5e-05	0.00471618	yes	-3.48526
XLOC_080466	XLOC_080466	-	-	chrC5:25508907-25509410	NA	NA	NA	OK	12.722	0	inf	-nan	5e-05	0.00471618	yes	12.722
XLOC_080766	XLOC_080766	XM_013840363.1	LOC106399920	chrC5:31544054-31544593	NA	NA	NA	OK	0	2.24391	-inf	-nan	5e-05	0.00471618	yes	-2.24391
XLOC_081376	XLOC_081376	-	-	chrC5:2555648-2555848	NA	NA	NA	OK	139.382	0	inf	-nan	5e-05	0.00471618	yes	139.382
XLOC_081576	XLOC_081576	XM_013842070.1	LOC106401533	chrC5:5720628-5721703	NA	NA	NA	OK	32.3763	65.2332	-1.01067	3.00759	5e-05	0.00471618	yes	-32.8569
XLOC_081717	XLOC_081717	-	-	chrC5:7540246-7541853	NA	NA	NA	OK	21.4866	83.7369	-1.96243	4.92499	5e-05	0.00471618	yes	-62.2503
XLOC_081718	XLOC_081718	-	-	chrC5:7549585-7550002	NA	NA	NA	OK	0	7.64581	-inf	-nan	5e-05	0.00471618	yes	-7.64581
XLOC_081795	XLOC_081795	-	-	chrC5:8332102-8332704	NA	NA	NA	OK	6.50641	0	inf	-nan	5e-05	0.00471618	yes	6.50641
XLOC_081996	XLOC_081996	-	-	chrC5:10795173-10796134	NA	NA	NA	OK	0	1.60458	-inf	-nan	5e-05	0.00471618	yes	-1.60458
XLOC_082483	XLOC_082483	XM_013839699.1	LOC106399222	chrC5:17995965-17996919	protein EARLY FLOWERING 4-like	GO:0005634(nucleus);GO:0042803(protein homodimerization activity);GO:0009649(entrainment of circadian clock);GO:0009908(flower development);GO:0048573(photoperiodism, flowering);GO:0042753(positive regulation of circadian rhythm);GO:0009585(red, far-red light phototransduction);GO:0009909(regulation of flower development);GO:0080167(response to karrikin);GO:0010114(response to red light);GO:00485…	NA	OK	0	1.65078	-inf	-nan	5e-05	0.00471618	yes	-1.65078
XLOC_082486	XLOC_082486	XM_013839798.1	LOC106399325	chrC5:18013862-18014465	protein EARLY FLOWERING 4-like	GO:0005634(nucleus);GO:0042803(protein homodimerization activity);GO:0009649(entrainment of circadian clock);GO:0009908(flower development);GO:0048573(photoperiodism, flowering);GO:0042753(positive regulation of circadian rhythm);GO:0009585(red, far-red light phototransduction);GO:0009909(regulation of flower development);GO:0080167(response to karrikin);GO:0010114(response to red light);GO:00485…	NA	OK	1.97211	0	inf	-nan	5e-05	0.00471618	yes	1.97211
XLOC_082703	XLOC_082703	-	-	chrC5:20731044-20731195	NA	NA	NA	OK	1549.43	0	inf	-nan	5e-05	0.00471618	yes	1549.43
XLOC_083158	XLOC_083158	XM_013840341.1	LOC106399896	chrC5:29038443-29042296	NA	NA	NA	OK	1.30799	0	inf	-nan	5e-05	0.00471618	yes	1.30799
XLOC_083440	XLOC_083440	XM_013838080.1	LOC106397494	chrC5:34244990-34246529	NA	NA	NA	OK	0.798887	0	inf	-nan	5e-05	0.00471618	yes	0.798887
XLOC_083644	XLOC_083644	XM_013842092.1	LOC106401556	chrC5:36720108-36720928	NA	NA	NA	OK	1.86134	0	inf	-nan	5e-05	0.00471618	yes	1.86134
XLOC_084155	XLOC_084155	XM_013843866.1	LOC106403026	chrC6:3809182-3811484	NA	NA	NA	OK	0	0.914679	-inf	-nan	5e-05	0.00471618	yes	-0.914679
XLOC_084184	XLOC_084184	-	-	chrC6:4204838-4205352	NA	NA	NA	OK	0	2.31231	-inf	-nan	5e-05	0.00471618	yes	-2.31231
XLOC_084288	XLOC_084288	XM_013846779.1	LOC106406171	chrC6:5769446-5770042	NA	NA	NA	OK	4.75473	0	inf	-nan	5e-05	0.00471618	yes	4.75473
XLOC_084487	XLOC_084487	-	-	chrC6:9341760-9342098	NA	NA	NA	OK	6.84997	0	inf	-nan	5e-05	0.00471618	yes	6.84997
XLOC_084522	XLOC_084522	XM_013844353.1	LOC106403537	chrC6:9977430-9978178	NA	NA	NA	OK	0	2.19084	-inf	-nan	5e-05	0.00471618	yes	-2.19084
XLOC_084598	XLOC_084598	-	-	chrC6:10943894-10944209	NA	NA	NA	OK	9.94822	0	inf	-nan	5e-05	0.00471618	yes	9.94822
XLOC_085184	XLOC_085184	XM_013844680.1	LOC106403900	chrC6:21410596-21411445	NA	NA	NA	OK	0	3.02447	-inf	-nan	5e-05	0.00471618	yes	-3.02447
XLOC_085554	XLOC_085554	-	-	chrC6:29131298-29131892	NA	NA	NA	OK	0	17.4026	-inf	-nan	5e-05	0.00471618	yes	-17.4026
XLOC_085660	XLOC_085660	-	-	chrC6:31797464-31798207	NA	NA	NA	OK	2.91155	0	inf	-nan	5e-05	0.00471618	yes	2.91155
XLOC_085666	XLOC_085666	XM_013845400.1	LOC106404715	chrC6:31858627-31861350	NA	NA	NA	OK	0	0.827619	-inf	-nan	5e-05	0.00471618	yes	-0.827619
XLOC_085831	XLOC_085831	-	-	chrC6:35041784-35042159	NA	NA	NA	OK	0	4.90117	-inf	-nan	5e-05	0.00471618	yes	-4.90117
XLOC_086138	XLOC_086138	XM_013845348.1	LOC106404646	chrC6:879643-880644	ethylene-responsive transcription factor ERF018-like	GO:0005634(nucleus);GO:0003677(DNA binding);GO:0003700(sequence-specific DNA binding transcription factor activity);GO:0009873(ethylene mediated signaling pathway);GO:0009607(response to biotic stimulus);GO:0009611(response to wounding)	NA	OK	4.93962	0	inf	-nan	5e-05	0.00471618	yes	4.93962
XLOC_086685	XLOC_086685	XM_013844337.1	LOC106403516	chrC6:9299744-9301846	NA	NA	NA	OK	0	0.759613	-inf	-nan	5e-05	0.00471618	yes	-0.759613
XLOC_086716	XLOC_086716	XR_001281045.1	LOC106404630	chrC6:9902406-9902961	NA	NA	NA	OK	4.92626	0	inf	-nan	5e-05	0.00471618	yes	4.92626
XLOC_087207	XLOC_087207	-	-	chrC6:19611529-19612042	NA	NA	NA	OK	0	4.33139	-inf	-nan	5e-05	0.00471618	yes	-4.33139
XLOC_087830	XLOC_087830	-	-	chrC6:31341407-31341934	NA	NA	NA	OK	2.99913	0	inf	-nan	5e-05	0.00471618	yes	2.99913
XLOC_087843	XLOC_087843	XM_013845923.1	LOC106405363	chrC6:31519970-31520846	NA	NA	NA	OK	3.65379	0	inf	-nan	5e-05	0.00471618	yes	3.65379
XLOC_087942	XLOC_087942	XM_013845532.1	LOC106404884	chrC6:33603787-33605603	NA	NA	NA	OK	0.934127	0	inf	-nan	5e-05	0.00471618	yes	0.934127
XLOC_088050	XLOC_088050	-	-	chrC6:36183963-36188651	NA	NA	NA	OK	0	3.90904	-inf	-nan	5e-05	0.00471618	yes	-3.90904
XLOC_088092	XLOC_088092	-	-	chrC6:36773903-36774199	NA	NA	NA	OK	12.4329	0	inf	-nan	5e-05	0.00471618	yes	12.4329
XLOC_088703	XLOC_088703	XR_001281901.1	LOC106408988	chrC7:9079857-9081424	NA	NA	NA	OK	0	0.805916	-inf	-nan	5e-05	0.00471618	yes	-0.805916
XLOC_088983	XLOC_088983	-	-	chrC7:13475320-13475855	NA	NA	NA	OK	0	2.76772	-inf	-nan	5e-05	0.00471618	yes	-2.76772
XLOC_089502	XLOC_089502	-	-	chrC7:22294415-22294664	NA	NA	NA	OK	16.6579	0	inf	-nan	5e-05	0.00471618	yes	16.6579
XLOC_089517	XLOC_089517	-	-	chrC7:22613129-22613460	NA	NA	NA	OK	14.5471	0	inf	-nan	5e-05	0.00471618	yes	14.5471
XLOC_089817	XLOC_089817	-	-	chrC7:26439023-26439563	NA	NA	NA	OK	0	2.59785	-inf	-nan	5e-05	0.00471618	yes	-2.59785
XLOC_090008	XLOC_090008	XM_013847820.1	LOC106407044	chrC7:29065283-29066452	expansin-like A1	GO:0005576(extracellular region);GO:0016021(integral to membrane);GO:0009505(plant-type cell wall);GO:0009506(plasmodesma)	NA	OK	24.7303	68.3465	-1.46659	4.57049	5e-05	0.00471618	yes	-43.6162
XLOC_090107	XLOC_090107	-	-	chrC7:30722965-30723116	NA	NA	NA	OK	1579.22	0	inf	-nan	5e-05	0.00471618	yes	1579.22
XLOC_090246	XLOC_090246	XM_013847799.1	LOC106407023	chrC7:33491224-33493469	putative receptor-like protein kinase At4g00960	GO:0016021(integral to membrane);GO:0005886(plasma membrane);GO:0005524(ATP binding);GO:0004674(protein serine/threonine kinase activity);GO:0004872(receptor activity)	NA	OK	0	0.812194	-inf	-nan	5e-05	0.00471618	yes	-0.812194
XLOC_090580	XLOC_090580	-	-	chrC7:1428991-1429547	NA	NA	NA	OK	0	5.65668	-inf	-nan	5e-05	0.00471618	yes	-5.65668
XLOC_090606	XLOC_090606	-	-	chrC7:2812346-2812924	NA	NA	NA	OK	3.75646	0	inf	-nan	5e-05	0.00471618	yes	3.75646
XLOC_090705	XLOC_090705	XM_013849971.1	LOC106409321	chrC7:5154974-5156505	rac-like GTP-binding protein ARAC4	GO:0005737(cytoplasm);GO:0005730(nucleolus);GO:0005886(plasma membrane);GO:0005525(GTP binding);GO:0000226(microtubule cytoskeleton organization);GO:0009860(pollen tube growth);GO:0010119(regulation of stomatal movement);GO:0009416(response to light stimulus);GO:0007264(small GTPase mediated signal transduction)	04145(Phagosome);04933(AGE-RAGE signaling pathway in diabetic complications)	OK	0	1.1648	-inf	-nan	5e-05	0.00471618	yes	-1.1648
XLOC_090912	XLOC_090912	-	-	chrC7:9116890-9117877	NA	NA	NA	OK	1.08678	0	inf	-nan	5e-05	0.00471618	yes	1.08678
XLOC_091305	XLOC_091305	XR_001281938.1	LOC106409135	chrC7:16178492-16180087	NA	NA	NA	OK	1.12555	0	inf	-nan	5e-05	0.00471618	yes	1.12555
XLOC_091454	XLOC_091454	-	-	chrC7:18632748-18633792	NA	NA	NA	OK	9.13732	0	inf	-nan	5e-05	0.00471618	yes	9.13732
XLOC_091922	XLOC_091922	XM_013851615.1	LOC106410972	chrC7:25071568-25072838	E3 ubiquitin-protein ligase ATL42-like	GO:0016021(integral to membrane);GO:0004842(ubiquitin-protein ligase activity);GO:0008270(zinc ion binding)	NA	OK	0.847488	0	inf	-nan	5e-05	0.00471618	yes	0.847488
XLOC_092202	XLOC_092202	XM_013850223.1	LOC106409624	chrC7:28739669-28741352	alkane hydroxylase MAH1-like	GO:0016021(integral to membrane);GO:0005773(vacuole);GO:0018685(alkane 1-monooxygenase activity);GO:0009055(electron carrier activity);GO:0020037(heme binding);GO:0010345(suberin biosynthetic process)	NA	OK	0.762154	0	inf	-nan	5e-05	0.00471618	yes	0.762154
XLOC_092325	XLOC_092325	XM_013849829.1	LOC106409153	chrC7:30467078-30467924	PRA1 family protein B4-like	GO:0005829(cytosol);GO:0005783(endoplasmic reticulum);GO:0010008(endosome membrane);GO:0016021(integral to membrane);GO:0016192(vesicle-mediated transport)	NA	OK	0	1.95851	-inf	-nan	5e-05	0.00471618	yes	-1.95851
XLOC_092961	XLOC_092961	XM_013854393.1	LOC106413661	chrC8:4765217-4766894	NA	NA	NA	OK	1.025	0	inf	-nan	5e-05	0.00471618	yes	1.025
XLOC_093198	XLOC_093198	XM_013854781.1	LOC106414068	chrC8:9275946-9277832	alkane hydroxylase MAH1-like	GO:0005789(endoplasmic reticulum membrane);GO:0016021(integral to membrane);GO:0009055(electron carrier activity);GO:0020037(heme binding);GO:0004497(monooxygenase activity);GO:0016705(oxidoreductase activity, acting on paired donors, with incorporation or reduction of molecular oxygen);GO:0007047(cellular cell wall organization);GO:0010345(suberin biosynthetic process);GO:0042761(very long-chain…	NA	OK	0.805022	0	inf	-nan	5e-05	0.00471618	yes	0.805022
XLOC_093272	XLOC_093272	XM_013855489.1	LOC106414907	chrC8:10723156-10726233	oligopeptide transporter 3-like	GO:0016021(integral to membrane);GO:0009506(plasmodesma);GO:0006875(cellular metal ion homeostasis);GO:0007275(multicellular organismal development);GO:0015833(peptide transport);GO:0015031(protein transport);GO:0055085(transmembrane transport)	NA	OK	16.0101	33.4798	-1.06431	3.11579	5e-05	0.00471618	yes	-17.4697
XLOC_093856	XLOC_093856	XM_013856760.1	LOC106415949	chrC8:20641792-20643017	NA	NA	NA	OK	30.6447	84.9864	-1.47159	4.71322	5e-05	0.00471618	yes	-54.3417
XLOC_094359	XLOC_094359	XM_013854164.1	LOC106413374	chrC8:27578335-27579460	gibberellin receptor GID1B-like	GO:0005634(nucleus);GO:0016787(hydrolase activity);GO:0005515(protein binding);GO:0004872(receptor activity);GO:0009740(gibberellic acid mediated signaling pathway);GO:0010325(raffinose family oligosaccharide biosynthetic process)	04075(Plant hormone signal transduction)	OK	1.79687	0	inf	-nan	5e-05	0.00471618	yes	1.79687
XLOC_094713	XLOC_094713	XM_013855711.1;XM_013855713.1;XM_013855712.1;XM_013855710.1;XM_013855714.1	LOC106415092	chrC8:33111726-33116223	probable low-specificity L-threonine aldolase 1%2C transcript variant X5	GO:0016829(lyase activity);GO:0030170(pyridoxal phosphate binding);GO:0006520(cellular amino acid metabolic process)	01230(Biosynthesis of amino acids);00260(Glycine, serine and threonine metabolism)	OK	25.5135	53.5767	-1.07035	2.37541	5e-05	0.00471618	yes	-28.0632
XLOC_094953	XLOC_094953	XM_013853384.1	LOC106412468	chrC8:35634614-35638844	probable disease resistance protein At1g12290	GO:0005524(ATP binding);GO:0006915(apoptosis);GO:0006952(defense response)	NA	OK	0	1.44531	-inf	-nan	5e-05	0.00471618	yes	-1.44531
XLOC_095117	XLOC_095117	XR_001283065.1	LOC106415993	chrC8:896541-897036	NA	NA	NA	OK	5.06363	0	inf	-nan	5e-05	0.00471618	yes	5.06363
XLOC_095630	XLOC_095630	XM_013854651.1	LOC106413922	chrC8:12544034-12546882	NA	NA	NA	OK	0	0.777697	-inf	-nan	5e-05	0.00471618	yes	-0.777697
XLOC_096298	XLOC_096298	XM_013852986.1;XM_013852985.1	LOC106412093	chrC8:22474273-22476072	AT-hook motif nuclear-localized protein 15-like%2C transcript variant X2	GO:0005634(nucleus);GO:0003680(AT DNA binding);GO:0003690(double-stranded DNA binding);GO:0006325(chromatin organization);GO:0010150(leaf senescence);GO:0009640(photomorphogenesis)	NA	OK	0	0.784969	-inf	-nan	5e-05	0.00471618	yes	-0.784969
XLOC_096392	XLOC_096392	-	-	chrC8:24206147-24206439	NA	NA	NA	OK	417.348	0	inf	-nan	5e-05	0.00471618	yes	417.348
XLOC_096403	XLOC_096403	XM_013855222.1	LOC106414596	chrC8:24378558-24379408	NA	NA	NA	OK	1.45293	0	inf	-nan	5e-05	0.00471618	yes	1.45293
XLOC_096415	XLOC_096415	XM_013852387.1	LOC106411598	chrC8:24483578-24484790	dof zinc finger protein DOF5.7-like	GO:0005634(nucleus);GO:0003677(DNA binding);GO:0008270(zinc ion binding);GO:0006355(regulation of transcription, DNA-dependent);GO:0006351(transcription, DNA-dependent)	NA	OK	1.20345	0	inf	-nan	5e-05	0.00471618	yes	1.20345
XLOC_096461	XLOC_096461	-	-	chrC8:25352607-25352859	NA	NA	NA	OK	34.8352	0	inf	-nan	5e-05	0.00471618	yes	34.8352
XLOC_096561	XLOC_096561	XM_013855657.1	LOC106415045	chrC8:26329195-26332973	F-box/kelch-repeat protein SKIP20-like	GO:0005634(nucleus)	NA	OK	28.7881	12.3738	1.21818	-2.70908	5e-05	0.00471618	yes	16.4143
XLOC_096608	XLOC_096608	XM_013854761.1	LOC106414045	chrC8:26968047-26969795	NA	NA	NA	OK	0	2.35878	-inf	-nan	5e-05	0.00471618	yes	-2.35878
XLOC_096703	XLOC_096703	XM_013855940.1	LOC106415285	chrC8:28463182-28464353	acyl-CoA--sterol O-acyltransferase 1-like	GO:0016021(integral to membrane);GO:0005515(protein binding);GO:0016746(transferase activity, transferring acyl groups);GO:0016127(sterol catabolic process);GO:0034434(sterol esterification)	NA	OK	1.18559	0	inf	-nan	5e-05	0.00471618	yes	1.18559
XLOC_096738	XLOC_096738	-	-	chrC8:28860621-28860854	NA	NA	NA	OK	0	24.3019	-inf	-nan	5e-05	0.00471618	yes	-24.3019
XLOC_097071	XLOC_097071	XM_013855771.1	LOC106415141	chrC8:33553645-33554860	NA	NA	NA	OK	0	1.71782	-inf	-nan	5e-05	0.00471618	yes	-1.71782
XLOC_097833	XLOC_097833	-	-	chrC9:10417091-10418120	NA	NA	NA	OK	0	4.7199	-inf	-nan	5e-05	0.00471618	yes	-4.7199
XLOC_097930	XLOC_097930	-	-	chrC9:12405242-12405437	NA	NA	NA	OK	129.971	0	inf	-nan	5e-05	0.00471618	yes	129.971
XLOC_098248	XLOC_098248	-	-	chrC9:19028158-19028419	NA	NA	NA	OK	37.8941	0	inf	-nan	5e-05	0.00471618	yes	37.8941
XLOC_098272	XLOC_098272	-	-	chrC9:19258307-19258489	NA	NA	NA	OK	290.565	0	inf	-nan	5e-05	0.00471618	yes	290.565
XLOC_098338	XLOC_098338	-	-	chrC9:20474437-20474674	NA	NA	NA	OK	23.3375	0	inf	-nan	5e-05	0.00471618	yes	23.3375
XLOC_098426	XLOC_098426	XM_013858538.1	LOC106417792	chrC9:22133981-22135364	protein cornichon homolog 1-like	GO:0016021(integral to membrane);GO:0035556(intracellular signal transduction)	NA	OK	2.62127	0	inf	-nan	5e-05	0.00471618	yes	2.62127
XLOC_098561	XLOC_098561	-	-	chrC9:1914758-1915099	NA	NA	NA	OK	28.3491	0	inf	-nan	5e-05	0.00471618	yes	28.3491
XLOC_099090	XLOC_099090	XM_013858625.1	LOC106417909	chrC9:12019971-12020722	NA	NA	NA	OK	1.49241	0	inf	-nan	5e-05	0.00471618	yes	1.49241
XLOC_099093	XLOC_099093	XM_013858462.1	LOC106417684	chrC9:12098312-12099371	NA	NA	NA	OK	0	1.09755	-inf	-nan	5e-05	0.00471618	yes	-1.09755
XLOC_099223	XLOC_099223	XM_013858639.1	LOC106417927	chrC9:15517144-15517956	ethylene-responsive transcription factor 12-like	GO:0005634(nucleus);GO:0003677(DNA binding);GO:0003700(sequence-specific DNA binding transcription factor activity);GO:0006952(defense response);GO:0009873(ethylene mediated signaling pathway)	NA	OK	0	1.61047	-inf	-nan	5e-05	0.00471618	yes	-1.61047
XLOC_000810	XLOC_000810	XR_001274794.1	LOC106372758	chrA1:10173433-10174720	NA	NA	NA	OK	0	1.48167	-inf	-nan	0.0001	0.00843453	yes	-1.48167
XLOC_003141	XLOC_003141	-	-	chrA1:44967682-44968846	NA	NA	NA	OK	1.37434	0	inf	-nan	0.0001	0.00843453	yes	1.37434
XLOC_003338	XLOC_003338	XM_013852265.1	LOC106411208	chrA1:815426-816617	protein ODORANT1-like	GO:0005634(nucleus);GO:0003677(DNA binding);GO:0006355(regulation of transcription, DNA-dependent);GO:0006351(transcription, DNA-dependent)	NA	OK	0.752653	0	inf	-nan	0.0001	0.00843453	yes	0.752653
XLOC_005315	XLOC_005315	-	-	chrA1:27190656-27191370	NA	NA	NA	OK	1.81523	0	inf	-nan	0.0001	0.00843453	yes	1.81523
XLOC_007021	XLOC_007021	-	-	chrA10:6534439-6535172	NA	NA	NA	OK	0	1.70483	-inf	-nan	0.0001	0.00843453	yes	-1.70483
XLOC_007588	XLOC_007588	XM_013810517.1	LOC106370517	chrA10:14840995-14841786	NA	NA	NA	OK	0	1.4383	-inf	-nan	0.0001	0.00843453	yes	-1.4383
XLOC_009324	XLOC_009324	-	-	chrA10:17031947-17032419	NA	NA	NA	OK	277.666	0	inf	-nan	0.0001	0.00843453	yes	277.666
XLOC_009363	XLOC_009363	-	-	chrA10:17443178-17443330	NA	NA	NA	OK	1090.18	0	inf	-nan	0.0001	0.00843453	yes	1090.18
XLOC_010221	XLOC_010221	-	-	chrA2:6273327-6273980	NA	NA	NA	OK	0	1.66782	-inf	-nan	0.0001	0.00843453	yes	-1.66782
XLOC_010970	XLOC_010970	XM_013862709.1	LOC106421869	chrA2:18001852-18002730	zinc finger protein 1-like	GO:0005622(intracellular);GO:0003676(nucleic acid binding);GO:0008270(zinc ion binding);GO:0009640(photomorphogenesis)	NA	OK	0	1.17934	-inf	-nan	0.0001	0.00843453	yes	-1.17934
XLOC_012842	XLOC_012842	-	-	chrA2:12147741-12148052	NA	NA	NA	OK	0	7.12555	-inf	-nan	0.0001	0.00843453	yes	-7.12555
XLOC_015230	XLOC_015230	XM_013885010.1	LOC106443450	chrA3:13514819-13515780	ethylene-responsive transcription factor 15-like	GO:0009507(chloroplast);GO:0005634(nucleus);GO:0003677(DNA binding);GO:0003700(sequence-specific DNA binding transcription factor activity);GO:0006952(defense response);GO:0009873(ethylene mediated signaling pathway);GO:0010200(response to chitin)	04016(MAPK signaling pathway - plant);04075(Plant hormone signal transduction)	OK	0	0.890067	-inf	-nan	0.0001	0.00843453	yes	-0.890067
XLOC_016264	XLOC_016264	-	-	chrA3:25846286-25846980	NA	NA	NA	OK	0	2.02078	-inf	-nan	0.0001	0.00843453	yes	-2.02078
XLOC_017013	XLOC_017013	-	-	chrA3:36462833-36462984	NA	NA	NA	OK	0	596.748	-inf	-nan	0.0001	0.00843453	yes	-596.748
XLOC_017140	XLOC_017140	XM_013881730.1	LOC106440130	chrA3:37941143-37942546	NA	NA	NA	OK	0	1.15509	-inf	-nan	0.0001	0.00843453	yes	-1.15509
XLOC_017432	XLOC_017432	XM_013885952.1	LOC106444482	chrA3:40829846-40831228	NA	NA	NA	OK	0	1.33825	-inf	-nan	0.0001	0.00843453	yes	-1.33825
XLOC_025462	XLOC_025462	-	-	chrA4:8789504-8790510	NA	NA	NA	OK	0	1.41275	-inf	-nan	0.0001	0.00843453	yes	-1.41275
XLOC_038677	XLOC_038677	-	-	chrA6:41232406-41232703	NA	NA	NA	OK	0	8.48967	-inf	-nan	0.0001	0.00843453	yes	-8.48967
XLOC_040244	XLOC_040244	XM_013792234.1	LOC106352612	chrA7:19379500-19380185	histone H2B.3	GO:0000786(nucleosome);GO:0005634(nucleus);GO:0003677(DNA binding);GO:0006334(nucleosome assembly)	NA	OK	51.1825	102.856	-1.0069	3.24671	0.0001	0.00843453	yes	-51.6735
XLOC_041230	XLOC_041230	XM_013796743.1;XM_013796744.1	LOC106357057	chrA7:34377400-34378404	NA	NA	NA	OK	0	1.41778	-inf	-nan	0.0001	0.00843453	yes	-1.41778
XLOC_041986	XLOC_041986	XR_001272283.1	LOC106357403	chrA7:42431750-42433343	NA	NA	NA	OK	0.958682	0	inf	-nan	0.0001	0.00843453	yes	0.958682
XLOC_044601	XLOC_044601	-	-	chrA7:39466787-39467507	NA	NA	NA	OK	0	4.45597	-inf	-nan	0.0001	0.00843453	yes	-4.45597
XLOC_046050	XLOC_046050	-	-	chrA8:14536808-14536970	NA	NA	NA	OK	673.181	0	inf	-nan	0.0001	0.00843453	yes	673.181
XLOC_047628	XLOC_047628	XM_013799468.1;XM_013799469.1	LOC106359838	chrA8:11225321-11227226	ankyrin repeat-containing protein At3g12360-like%2C transcript variant X1	GO:0005737(cytoplasm);GO:0016020(membrane);GO:0005524(ATP binding);GO:0004674(protein serine/threonine kinase activity);GO:0004872(receptor activity)	NA	OK	3.35106	10.625	-1.66477	2.33941	0.0001	0.00843453	yes	-7.27394
XLOC_048831	XLOC_048831	XM_013802416.1	LOC106362530	chrA9:1888440-1889337	lysine-specific demethylase JMJ25-like	GO:0005634(nucleus);GO:0046872(metal ion binding);GO:0016702(oxidoreductase activity, acting on single donors with incorporation of molecular oxygen, incorporation of two atoms of oxygen);GO:0016568(chromatin modification);GO:0006355(regulation of transcription, DNA-dependent);GO:0006351(transcription, DNA-dependent)	NA	OK	0	2.05377	-inf	-nan	0.0001	0.00843453	yes	-2.05377
XLOC_051746	XLOC_051746	-	-	chrA9:42031782-42032237	NA	NA	NA	OK	0	3.02966	-inf	-nan	0.0001	0.00843453	yes	-3.02966
XLOC_052429	XLOC_052429	-	-	chrA9:4314803-4315548	NA	NA	NA	OK	0	1.22816	-inf	-nan	0.0001	0.00843453	yes	-1.22816
XLOC_053917	XLOC_053917	-	-	chrA9:26047871-26048200	NA	NA	NA	OK	0	6.2599	-inf	-nan	0.0001	0.00843453	yes	-6.2599
XLOC_054779	XLOC_054779	-	-	chrA9:38161986-38162302	NA	NA	NA	OK	0	10.226	-inf	-nan	0.0001	0.00843453	yes	-10.226
XLOC_062139	XLOC_062139	-	-	chrC2:36768332-36768657	NA	NA	NA	OK	9.3978	0	inf	-nan	0.0001	0.00843453	yes	9.3978
XLOC_064072	XLOC_064072	-	-	chrC2:25736581-25738519	NA	NA	NA	OK	0	1.07486	-inf	-nan	0.0001	0.00843453	yes	-1.07486
XLOC_068452	XLOC_068452	XM_013830180.1	LOC106389838	chrC3:49011764-49013257	NA	NA	NA	OK	0.845516	0	inf	-nan	0.0001	0.00843453	yes	0.845516
XLOC_070519	XLOC_070519	XM_013824038.1	LOC106384010	chrC3:27004233-27004849	NA	NA	NA	OK	0	5.49551	-inf	-nan	0.0001	0.00843453	yes	-5.49551
XLOC_075293	XLOC_075293	XR_001278715.1;XM_013832932.1;XM_013832935.1;XM_013832931.1;XM_013832929.1;XM_013832933.1;XR_001278722.1;XM_013832930.1;XR_001278716.1;XR_001278717.1;XR_001278718.1;XR_001278721.1;XR_001278723.1;XR_001278725.1;XR_001278719.1;XR_001278720.1;XR_001278724.1	LOC106392150	chrC4:59173407-59175705	NA	NA	NA	OK	20.041	8.27094	1.27683	-2.12006	0.0001	0.00843453	yes	11.7701
XLOC_078246	XLOC_078246	XM_013836250.1	LOC106395940	chrC4:53067558-53068211	NA	NA	NA	OK	1.88502	0	inf	-nan	0.0001	0.00843453	yes	1.88502
XLOC_080603	XLOC_080603	-	-	chrC5:27444705-27445045	NA	NA	NA	OK	0	6.55247	-inf	-nan	0.0001	0.00843453	yes	-6.55247
XLOC_080967	XLOC_080967	-	-	chrC5:35256085-35256279	NA	NA	NA	OK	146.071	0	inf	-nan	0.0001	0.00843453	yes	146.071
XLOC_083011	XLOC_083011	XM_013839963.1	LOC106399479	chrC5:26181614-26182408	chaperone protein dnaJ 11%2C chloroplastic-like	GO:0009570(chloroplast stroma);GO:0005634(nucleus);GO:0031072(heat shock protein binding);GO:0051082(unfolded protein binding);GO:0006457(protein folding);GO:0006950(response to stress)	NA	OK	0	1.20651	-inf	-nan	0.0001	0.00843453	yes	-1.20651
XLOC_085242	XLOC_085242	XM_013844019.1	LOC106403178	chrC6:21895207-21896213	NA	NA	NA	OK	0.890895	0	inf	-nan	0.0001	0.00843453	yes	0.890895
XLOC_087526	XLOC_087526	XM_013846586.1	LOC106406006	chrC6:24939960-24941708	NA	NA	NA	OK	0.784668	0	inf	-nan	0.0001	0.00843453	yes	0.784668
XLOC_089132	XLOC_089132	XM_013850406.1	LOC106409854	chrC7:15746602-15747185	NA	NA	NA	OK	0	1.98307	-inf	-nan	0.0001	0.00843453	yes	-1.98307
XLOC_090141	XLOC_090141	-	-	chrC7:31337638-31337789	NA	NA	NA	OK	0	596.748	-inf	-nan	0.0001	0.00843453	yes	-596.748
XLOC_091078	XLOC_091078	XM_013847840.1	LOC106407058	chrC7:11923815-11924698	NA	NA	NA	OK	2.39876	0	inf	-nan	0.0001	0.00843453	yes	2.39876
XLOC_092914	XLOC_092914	XM_013855155.1	LOC106414512	chrC8:4413693-4414740	cyclin-U2-2	GO:0019901(protein kinase binding);GO:0007049(cell cycle);GO:0051301(cell division);GO:0000079(regulation of cyclin-dependent protein kinase activity)	NA	OK	0	1.0077	-inf	-nan	0.0001	0.00843453	yes	-1.0077
XLOC_095042	XLOC_095042	XM_013853167.1	LOC106412261	chrC8:36618078-36620381	glucose-6-phosphate/phosphate translocator 2%2C chloroplastic-like	GO:0031969(chloroplast membrane);GO:0016021(integral to membrane);GO:0005774(vacuolar membrane);GO:0015152(glucose-6-phosphate transmembrane transporter activity);GO:0005315(inorganic phosphate transmembrane transporter activity);GO:0015120(phosphoglycerate transmembrane transporter activity);GO:0071917(triose-phosphate transmembrane transporter activity);GO:0015714(phosphoenolpyruvate transport)…	NA	OK	10.9491	1.33287	3.03821	-3.58212	0.0001	0.00843453	yes	9.61623
XLOC_095334	XLOC_095334	-	-	chrC8:6132099-6132484	NA	NA	NA	OK	4.20787	0	inf	-nan	0.0001	0.00843453	yes	4.20787
XLOC_096369	XLOC_096369	XM_013854714.1;XM_013854706.1;XM_013854715.1;XM_013854707.1	LOC106413987,LOC106413994,LOC106413995	chrC8:23900344-23908557	membrane-anchored ubiquitin-fold protein 4-like	GO:0005886(plasma membrane)	NA	OK	13.0315	3.46057	1.91292	-2.5985	0.0001	0.00843453	yes	9.57093
XLOC_098473	XLOC_098473	-	-	chrC9:22812791-22813066	NA	NA	NA	OK	0	12.4409	-inf	-nan	0.0001	0.00843453	yes	-12.4409
XLOC_099088	XLOC_099088	-	-	chrC9:11982615-11982946	NA	NA	NA	OK	0	6.15731	-inf	-nan	0.0001	0.00843453	yes	-6.15731
XLOC_002258	XLOC_002258	XR_001289664.1	LOC106451787	chrA1:30143882-30145325	NA	NA	NA	OK	0	5.90502	-inf	-nan	0.00015	0.0117817	yes	-5.90502
XLOC_006183	XLOC_006183	-	-	chrA1:41975238-41975462	NA	NA	NA	OK	0	545.598	-inf	-nan	0.00015	0.0117817	yes	-545.598
XLOC_011486	XLOC_011486	-	-	chrA2:26355115-26356822	NA	NA	NA	OK	5.74449	17.7023	-1.62369	3.91202	0.00015	0.0117817	yes	-11.9578
XLOC_013596	XLOC_013596	-	-	chrA2:25364949-25365433	NA	NA	NA	OK	2.80838	0	inf	-nan	0.00015	0.0117817	yes	2.80838
XLOC_015190	XLOC_015190	-	-	chrA3:13151192-13151495	NA	NA	NA	OK	0	9.08654	-inf	-nan	0.00015	0.0117817	yes	-9.08654
XLOC_016556	XLOC_016556	XM_013885580.1	LOC106444046	chrA3:29954509-29955411	NA	NA	NA	OK	0	1.11363	-inf	-nan	0.00015	0.0117817	yes	-1.11363
XLOC_016778	XLOC_016778	-	-	chrA3:33389754-33390139	NA	NA	NA	OK	333.407	0	inf	-nan	0.00015	0.0117817	yes	333.407
XLOC_018162	XLOC_018162	-	-	chrA3:51143937-51144795	NA	NA	NA	OK	0	1.08697	-inf	-nan	0.00015	0.0117817	yes	-1.08697
XLOC_023004	XLOC_023004	XM_013887313.1	LOC106445705	chrA4:13062642-13064368	delta-9 acyl-lipid desaturase 2-like	GO:0005789(endoplasmic reticulum membrane);GO:0016021(integral to membrane);GO:0016717(oxidoreductase activity, acting on paired donors, with oxidation of a pair of donors resulting in the reduction of molecular oxygen to two molecules of water);GO:0006633(fatty acid biosynthetic process)	NA	OK	0.759462	0	inf	-nan	0.00015	0.0117817	yes	0.759462
XLOC_023482	XLOC_023482	-	-	chrA4:20754981-20755771	NA	NA	NA	OK	1.55318	0	inf	-nan	0.00015	0.0117817	yes	1.55318
XLOC_026953	XLOC_026953	-	-	chrA4:34946670-34946821	NA	NA	NA	OK	0	545.598	-inf	-nan	0.00015	0.0117817	yes	-545.598
XLOC_031759	XLOC_031759	-	-	chrA5:24372674-24372825	NA	NA	NA	OK	1042.88	0	inf	-nan	0.00015	0.0117817	yes	1042.88
XLOC_035493	XLOC_035493	-	-	chrA6:43713249-43713678	NA	NA	NA	OK	3.18565	0	inf	-nan	0.00015	0.0117817	yes	3.18565
XLOC_035714	XLOC_035714	-	-	chrA6:46092557-46092842	NA	NA	NA	OK	0	9.52187	-inf	-nan	0.00015	0.0117817	yes	-9.52187
XLOC_036474	XLOC_036474	-	-	chrA6:7544863-7545174	NA	NA	NA	OK	0	7.74089	-inf	-nan	0.00015	0.0117817	yes	-7.74089
XLOC_037457	XLOC_037457	-	-	chrA6:22282456-22282772	NA	NA	NA	OK	23.3853	0	inf	-nan	0.00015	0.0117817	yes	23.3853
XLOC_038650	XLOC_038650	XM_013791937.1	LOC106352277	chrA6:40993558-40994263	F-box protein SNE	GO:0005634(nucleus);GO:0019005(SCF ubiquitin ligase complex);GO:0005515(protein binding);GO:0009740(gibberellic acid mediated signaling pathway);GO:0009937(regulation of gibberellic acid mediated signaling pathway);GO:0048831(regulation of shoot development)	NA	OK	0	1.34404	-inf	-nan	0.00015	0.0117817	yes	-1.34404
XLOC_040359	XLOC_040359	XM_013792374.1	LOC106352743	chrA7:20865638-20870445	alpha-glucan phosphorylase 2%2C cytosolic	GO:0009507(chloroplast);GO:0005829(cytosol);GO:0004645(phosphorylase activity);GO:0030170(pyridoxal phosphate binding);GO:0005975(carbohydrate metabolic process);GO:0046686(response to cadmium ion);GO:0009414(response to water deprivation)	00500(Starch and sucrose metabolism)	OK	16.7218	8.34922	1.00201	-2.49357	0.00015	0.0117817	yes	8.37258
XLOC_043389	XLOC_043389	XM_013792431.1	LOC106352797	chrA7:21674118-21675671	NA	NA	NA	OK	2.09501	0	inf	-nan	0.00015	0.0117817	yes	2.09501
XLOC_047185	XLOC_047185	-	-	chrA8:4795299-4795736	NA	NA	NA	OK	3.43865	0	inf	-nan	0.00015	0.0117817	yes	3.43865
XLOC_055423	XLOC_055423	XM_013809430.1	LOC106369294	chrA9:45626277-45627203	NA	NA	NA	OK	0	1.04395	-inf	-nan	0.00015	0.0117817	yes	-1.04395
XLOC_056693	XLOC_056693	XM_013813705.1	LOC106373546	chrC1:24148567-24149254	NA	NA	NA	OK	0	1.57757	-inf	-nan	0.00015	0.0117817	yes	-1.57757
XLOC_063520	XLOC_063520	-	-	chrC2:14889733-14890159	NA	NA	NA	OK	20.0027	0	inf	-nan	0.00015	0.0117817	yes	20.0027
XLOC_063700	XLOC_063700	-	-	chrC2:17910248-17911186	NA	NA	NA	OK	0	2.06701	-inf	-nan	0.00015	0.0117817	yes	-2.06701
XLOC_067128	XLOC_067128	-	-	chrC3:27494152-27494303	NA	NA	NA	OK	0	545.598	-inf	-nan	0.00015	0.0117817	yes	-545.598
XLOC_072267	XLOC_072267	XM_013835440.1	LOC106394896	chrC4:1564583-1565034	NA	NA	NA	OK	0	2.81637	-inf	-nan	0.00015	0.0117817	yes	-2.81637
XLOC_074726	XLOC_074726	-	-	chrC4:50322025-50322387	NA	NA	NA	OK	4.48676	0	inf	-nan	0.00015	0.0117817	yes	4.48676
XLOC_076238	XLOC_076238	XR_001279449.1	LOC106396249	chrC4:12733190-12734410	NA	NA	NA	OK	1.43999	0	inf	-nan	0.00015	0.0117817	yes	1.43999
XLOC_080232	XLOC_080232	-	-	chrC5:21095490-21096759	NA	NA	NA	OK	5.10652	0	inf	-nan	0.00015	0.0117817	yes	5.10652
XLOC_082889	XLOC_082889	-	-	chrC5:23854673-23854869	NA	NA	NA	OK	105.098	0	inf	-nan	0.00015	0.0117817	yes	105.098
XLOC_092784	XLOC_092784	XM_013855296.1	LOC106414688	chrC8:345747-347728	NAC domain-containing protein 43	GO:0005634(nucleus);GO:0003677(DNA binding);GO:0009901(anther dehiscence);GO:0010047(fruit dehiscence);GO:0009809(lignin biosynthetic process);GO:0045893(positive regulation of transcription, DNA-dependent);GO:0009834(secondary cell wall biogenesis);GO:0006351(transcription, DNA-dependent)	NA	OK	0	0.863303	-inf	-nan	0.00015	0.0117817	yes	-0.863303
XLOC_098663	XLOC_098663	XM_013857339.1	LOC106416454	chrC9:3628835-3631086	MOB kinase activator-like 1A	GO:0046872(metal ion binding)	NA	OK	0	1.20448	-inf	-nan	0.00015	0.0117817	yes	-1.20448
XLOC_000835	XLOC_000835	XM_013813093.1	LOC106372819	chrA1:10395309-10399387	choline-phosphate cytidylyltransferase 2-like	GO:0005783(endoplasmic reticulum);GO:0004105(choline-phosphate cytidylyltransferase activity)	00564(Glycerophospholipid metabolism);00440(Phosphonate and phosphinate metabolism)	OK	0	0.819125	-inf	-nan	0.0002	0.0148792	yes	-0.819125
XLOC_008501	XLOC_008501	-	-	chrA10:4765909-4766552	NA	NA	NA	OK	0	2.59685	-inf	-nan	0.0002	0.0148792	yes	-2.59685
XLOC_009074	XLOC_009074	-	-	chrA10:13903582-13903826	NA	NA	NA	OK	0	17.2792	-inf	-nan	0.0002	0.0148792	yes	-17.2792
XLOC_011004	XLOC_011004	XM_013837553.1	LOC106397017	chrA2:18765335-18768283	NA	NA	NA	OK	13.1888	4.69947	1.48874	-2.71196	0.0002	0.0148792	yes	8.48933
XLOC_012934	XLOC_012934	XM_013861570.1	LOC106420734	chrA2:13834922-13835745	CLAVATA3/ESR (CLE)-related protein 45-like	GO:0048046(apoplast);GO:0005615(extracellular space);GO:0033612(receptor serine/threonine kinase binding);GO:0045168(cell-cell signaling involved in cell fate commitment);GO:0007275(multicellular organismal development)	NA	OK	0	1.13452	-inf	-nan	0.0002	0.0148792	yes	-1.13452
XLOC_014872	XLOC_014872	XM_013877412.1	LOC106436442	chrA3:7919971-7921669	uncharacterized LOC106436442	GO:0005829(cytosol);GO:0005634(nucleus);GO:0003677(DNA binding);GO:0006355(regulation of transcription, DNA-dependent);GO:0006950(response to stress);GO:0006351(transcription, DNA-dependent)	NA	OK	0.921456	0	inf	-nan	0.0002	0.0148792	yes	0.921456
XLOC_015730	XLOC_015730	-	-	chrA3:18906294-18906683	NA	NA	NA	OK	4.17567	0	inf	-nan	0.0002	0.0148792	yes	4.17567
XLOC_022798	XLOC_022798	XM_013887036.1	LOC106445468	chrA4:9490242-9491959	NA	NA	NA	OK	1.04704	0	inf	-nan	0.0002	0.0148792	yes	1.04704
XLOC_023424	XLOC_023424	-	-	chrA4:19871356-19872366	NA	NA	NA	OK	1.01875	0	inf	-nan	0.0002	0.0148792	yes	1.01875
XLOC_026017	XLOC_026017	-	-	chrA4:18878680-18878831	NA	NA	NA	OK	0	511.498	-inf	-nan	0.0002	0.0148792	yes	-511.498
XLOC_026801	XLOC_026801	XM_013891643.1	LOC106449987	chrA4:32453373-32454357	ethylene-responsive transcription factor ERF042-like	GO:0005634(nucleus);GO:0003677(DNA binding);GO:0003700(sequence-specific DNA binding transcription factor activity);GO:0009873(ethylene mediated signaling pathway)	NA	OK	0	0.8161	-inf	-nan	0.0002	0.0148792	yes	-0.8161
XLOC_033007	XLOC_033007	XM_013785607.1;XM_013785605.1;XM_013785606.1	LOC106346316	chrA6:5584065-5591031	probable low-specificity L-threonine aldolase 1%2C transcript variant X1	GO:0016829(lyase activity);GO:0030170(pyridoxal phosphate binding);GO:0006520(cellular amino acid metabolic process)	01230(Biosynthesis of amino acids);00260(Glycine, serine and threonine metabolism)	OK	4.08146	12.9752	-1.6686	2.19953	0.0002	0.0148792	yes	-8.89374
XLOC_035413	XLOC_035413	XM_013791973.1	LOC106352321	chrA6:42486518-42488294	peroxidase 64	GO:0005576(extracellular region);GO:0009505(plant-type cell wall);GO:0020037(heme binding);GO:0004601(peroxidase activity);GO:0042744(hydrogen peroxide catabolic process)	00940(Phenylpropanoid biosynthesis)	OK	30.766	14.6407	1.07136	-2.08695	0.0002	0.0148792	yes	16.1253
XLOC_044502	XLOC_044502	XM_013796895.1	LOC106357217	chrA7:38704949-38706878	RING-H2 finger protein ATL54-like	GO:0016021(integral to membrane);GO:0008270(zinc ion binding)	NA	OK	0.970944	0	inf	-nan	0.0002	0.0148792	yes	0.970944
XLOC_047632	XLOC_047632	XM_013799470.1	LOC106359839	chrA8:11260115-11260463	NA	NA	NA	OK	0	4.9664	-inf	-nan	0.0002	0.0148792	yes	-4.9664
XLOC_048207	XLOC_048207	-	-	chrA8:18730845-18731061	NA	NA	NA	OK	0	29.9452	-inf	-nan	0.0002	0.0148792	yes	-29.9452
XLOC_054436	XLOC_054436	XM_013807972.1	LOC106368085	chrA9:33342990-33344005	NA	NA	NA	OK	14.7596	32.1963	-1.12524	2.64512	0.0002	0.0148792	yes	-17.4367
XLOC_062646	XLOC_062646	-	-	chrC2:45030900-45031075	NA	NA	NA	OK	160.704	0	inf	-nan	0.0002	0.0148792	yes	160.704
XLOC_066412	XLOC_066412	XM_013825504.1	LOC106385594	chrC3:17258218-17259472	uncharacterized protein At2g39795%2C mitochondrial-like	GO:0005759(mitochondrial matrix)	NA	OK	0	0.877535	-inf	-nan	0.0002	0.0148792	yes	-0.877535
XLOC_067064	XLOC_067064	-	-	chrC3:26578057-26578416	NA	NA	NA	OK	4.13142	0	inf	-nan	0.0002	0.0148792	yes	4.13142
XLOC_081867	XLOC_081867	-	-	chrC5:9318583-9319204	NA	NA	NA	OK	0	1.50286	-inf	-nan	0.0002	0.0148792	yes	-1.50286
XLOC_082538	XLOC_082538	XM_013838514.1	LOC106397887	chrC5:18718209-18719303	probable carboxylesterase 1	GO:0004091(carboxylesterase activity);GO:0080030(methyl indole-3-acetate esterase activity);GO:0080032(methyl jasmonate esterase activity);GO:0080031(methyl salicylate esterase activity)	NA	OK	0.815807	0	inf	-nan	0.0002	0.0148792	yes	0.815807
XLOC_082882	XLOC_082882	-	-	chrC5:23754725-23754876	NA	NA	NA	OK	0	562.648	-inf	-nan	0.0002	0.0148792	yes	-562.648
XLOC_086227	XLOC_086227	-	-	chrC6:2162813-2163169	NA	NA	NA	OK	0	4.97407	-inf	-nan	0.0002	0.0148792	yes	-4.97407
XLOC_091888	XLOC_091888	-	-	chrC7:24622415-24622687	NA	NA	NA	OK	0	10.8281	-inf	-nan	0.0002	0.0148792	yes	-10.8281
XLOC_094663	XLOC_094663	XM_013854270.1	LOC106413506	chrC8:32291339-32292768	tyrosine aminotransferase-like	GO:0005829(cytosol);GO:0016847(1-aminocyclopropane-1-carboxylate synthase activity);GO:0004838(L-tyrosine:2-oxoglutarate aminotransferase activity);GO:0030170(pyridoxal phosphate binding);GO:0006559(L-phenylalanine catabolic process);GO:0006572(tyrosine catabolic process)	01230(Biosynthesis of amino acids);00270(Cysteine and methionine metabolism);00350(Tyrosine metabolism);00360(Phenylalanine metabolism);00400(Phenylalanine, tyrosine and tryptophan biosynthesis);00130(Ubiquinone and other terpenoid-quinone biosynthesis);00950(Isoquinoline alkaloid biosynthesis);00960(Tropane, piperidine and pyridine alkaloid biosynthesis)	OK	30.0411	11.4411	1.39271	-2.64746	0.0002	0.0148792	yes	18.6
XLOC_095389	XLOC_095389	XM_013855624.1	LOC106415025	chrC8:7719846-7720751	zinc finger AN1 domain-containing stress-associated protein 12	GO:0008270(zinc ion binding);GO:0009737(response to abscisic acid stimulus);GO:0010200(response to chitin)	NA	OK	0	1.06179	-inf	-nan	0.0002	0.0148792	yes	-1.06179
XLOC_098861	XLOC_098861	-	-	chrC9:7471529-7471700	NA	NA	NA	OK	0	183.527	-inf	-nan	0.0002	0.0148792	yes	-183.527
XLOC_000268	XLOC_000268	XM_013788974.1	LOC106349048	chrA1:2628997-2629692	auxin-induced protein 15A-like	GO:0009734(auxin mediated signaling pathway)	04075(Plant hormone signal transduction)	OK	1.4955	0	inf	-nan	0.00025	0.0176365	yes	1.4955
XLOC_003494	XLOC_003494	-	-	chrA1:2379059-2379717	NA	NA	NA	OK	0	13.4725	-inf	-nan	0.00025	0.0176365	yes	-13.4725
XLOC_007089	XLOC_007089	XM_013809733.1	LOC106369600	chrA10:7144788-7145582	indole-3-acetate O-methyltransferase 1-like	GO:0042802(identical protein binding);GO:0051749(indole acetic acid carboxyl methyltransferase activity);GO:0000287(magnesium ion binding);GO:0010252(auxin homeostasis);GO:0009944(polarity specification of adaxial/abaxial axis)	NA	OK	2.89914	0	inf	-nan	0.00025	0.0176365	yes	2.89914
XLOC_007908	XLOC_007908	XM_013812644.1	LOC106372433	chrA10:18631793-18632468	NA	NA	NA	OK	10.763	38.0031	-1.82004	4.06672	0.00025	0.0176365	yes	-27.2401
XLOC_008163	XLOC_008163	XM_013813017.1	LOC106372734	chrA10:21097110-21098198	early light-induced protein 2%2C chloroplastic-like	GO:0031969(chloroplast membrane);GO:0016021(integral to membrane)	NA	OK	0	1.40807	-inf	-nan	0.00025	0.0176365	yes	-1.40807
XLOC_011467	XLOC_011467	-	-	chrA2:26039464-26040166	NA	NA	NA	OK	0	1.89866	-inf	-nan	0.00025	0.0176365	yes	-1.89866
XLOC_016146	XLOC_016146	XM_013880196.1	LOC106438905	chrA3:24341754-24343066	hypersensitive-induced response protein 3-like	GO:0005739(mitochondrion);GO:0005886(plasma membrane);GO:0009506(plasmodesma);GO:0005774(vacuolar membrane);GO:0050832(defense response to fungus)	NA	OK	0	0.775409	-inf	-nan	0.00025	0.0176365	yes	-0.775409
XLOC_017480	XLOC_017480	-	-	chrA3:41769467-41770664	NA	NA	NA	OK	0	1.5255	-inf	-nan	0.00025	0.0176365	yes	-1.5255
XLOC_018293	XLOC_018293	XM_013884600.1	LOC106442979	chrA3:710564-711475	transcription factor PCL1-like	GO:0005634(nucleus);GO:0003677(DNA binding);GO:0000156(two-component response regulator activity);GO:0009736(cytokinin mediated signaling pathway);GO:0006355(regulation of transcription, DNA-dependent);GO:0006351(transcription, DNA-dependent)	NA	OK	0	0.957798	-inf	-nan	0.00025	0.0176365	yes	-0.957798
XLOC_018543	XLOC_018543	XM_013884693.1	LOC106443091	chrA3:3731304-3731984	glutaredoxin-C8-like	GO:0005737(cytoplasm);GO:0005634(nucleus);GO:0009055(electron carrier activity);GO:0015035(protein disulfide oxidoreductase activity);GO:0048653(anther development);GO:0045454(cell redox homeostasis);GO:0022900(electron transport chain);GO:0045892(negative regulation of transcription, DNA-dependent);GO:0006810(transport)	NA	OK	0	1.41997	-inf	-nan	0.00025	0.0176365	yes	-1.41997
XLOC_020029	XLOC_020029	-	-	chrA3:21956853-21957522	NA	NA	NA	OK	5.47295	0	inf	-nan	0.00025	0.0176365	yes	5.47295
XLOC_027406	XLOC_027406	-	-	chrA4:40445666-40446036	NA	NA	NA	OK	254.105	0	inf	-nan	0.00025	0.0176365	yes	254.105
XLOC_036781	XLOC_036781	-	-	chrA6:11471322-11471717	NA	NA	NA	OK	0	3.2708	-inf	-nan	0.00025	0.0176365	yes	-3.2708
XLOC_047722	XLOC_047722	XM_013799502.1	LOC106359880	chrA8:12313172-12314952	bidirectional sugar transporter SWEET14-like	GO:0005887(integral to plasma membrane);GO:0051119(sugar transmembrane transporter activity)	NA	OK	0	0.923689	-inf	-nan	0.00025	0.0176365	yes	-0.923689
XLOC_055093	XLOC_055093	XM_013808924.1;XM_013808925.1;XM_013808926.1	LOC106368861	chrA9:41390712-41391732	copper chaperone for superoxide dismutase%2C chloroplastic/cytosolic-like%2C transcript variant X3	GO:0005829(cytosol);GO:0005743(mitochondrial inner membrane);GO:0005634(nucleus);GO:0005625(soluble fraction);GO:0005375(copper ion transmembrane transporter activity);GO:0005515(protein binding);GO:0004784(superoxide dismutase activity);GO:0016532(superoxide dismutase copper chaperone activity);GO:0008270(zinc ion binding);GO:0015680(intracellular copper ion transport);GO:0019430(removal of supe…	NA	OK	39.1275	79.643	-1.02537	2.13168	0.00025	0.0176365	yes	-40.5155
XLOC_063311	XLOC_063311	XR_001275971.1	LOC106379323	chrC2:10231550-10233058	NA	NA	NA	OK	3.05637	0	inf	-nan	0.00025	0.0176365	yes	3.05637
XLOC_064132	XLOC_064132	XM_013821736.1	LOC106381804	chrC2:26913410-26914555	probable xyloglucan endotransglucosylase/hydrolase protein 16	GO:0048046(apoplast);GO:0005618(cell wall);GO:0004553(hydrolase activity, hydrolyzing O-glycosyl compounds);GO:0016762(xyloglucan:xyloglucosyl transferase activity);GO:0007047(cellular cell wall organization);GO:0006073(cellular glucan metabolic process)	NA	OK	16.806	36.5111	-1.11936	2.91289	0.00025	0.0176365	yes	-19.7051
XLOC_065952	XLOC_065952	-	-	chrC3:11241644-11241904	NA	NA	NA	OK	1013.09	0	inf	-nan	0.00025	0.0176365	yes	1013.09
XLOC_074781	XLOC_074781	XM_013833260.1	LOC106392443	chrC4:51108922-51110346	homeobox-leucine zipper protein HDG2-like	GO:0005634(nucleus);GO:0043565(sequence-specific DNA binding);GO:0003700(sequence-specific DNA binding transcription factor activity);GO:0010090(trichome morphogenesis)	NA	OK	0.701029	0	inf	-nan	0.00025	0.0176365	yes	0.701029
XLOC_075501	XLOC_075501	-	-	chrC4:865023-865565	NA	NA	NA	OK	0	3.65217	-inf	-nan	0.00025	0.0176365	yes	-3.65217
XLOC_076461	XLOC_076461	-	-	chrC4:18031936-18032989	NA	NA	NA	OK	0	0.731465	-inf	-nan	0.00025	0.0176365	yes	-0.731465
XLOC_078071	XLOC_078071	-	-	chrC4:50585554-50585855	NA	NA	NA	OK	9.23328	0	inf	-nan	0.00025	0.0176365	yes	9.23328
XLOC_079075	XLOC_079075	XM_013837817.1	LOC106397231	chrC5:5165954-5167639	UDP-glycosyltransferase 75C1-like	GO:0080018(anthocyanin 5-O-glucosyltransferase activity);GO:0009698(phenylpropanoid metabolic process)	00942(Anthocyanin biosynthesis)	OK	16.0359	6.70586	1.25781	-2.69064	0.00025	0.0176365	yes	9.33004
XLOC_080195	XLOC_080195	-	-	chrC5:20283183-20284521	NA	NA	NA	OK	46.4532	0	inf	-nan	0.00025	0.0176365	yes	46.4532
XLOC_089362	XLOC_089362	XR_001282125.1	LOC106409618	chrC7:19986860-19988231	NA	NA	NA	OK	0	1.10857	-inf	-nan	0.00025	0.0176365	yes	-1.10857
XLOC_090213	XLOC_090213	XM_013851955.1	LOC106411239	chrC7:32776610-32778463	NA	NA	NA	OK	10.1388	22.1245	-1.12575	2.88232	0.00025	0.0176365	yes	-11.9857
XLOC_095967	XLOC_095967	XM_013853495.1	LOC106412574	chrC8:17630613-17631921	putative RNA methyltransferase At5g10620	GO:0005737(cytoplasm);GO:0008168(methyltransferase activity);GO:0006364(rRNA processing)	NA	OK	0	1.11809	-inf	-nan	0.00025	0.0176365	yes	-1.11809
XLOC_001196	XLOC_001196	XM_013813954.1	LOC106373827	chrA1:15156764-15157833	NA	NA	NA	OK	1.21557	0	inf	-nan	0.0003	0.0196544	yes	1.21557
XLOC_002419	XLOC_002419	-	-	chrA1:33375231-33376274	NA	NA	NA	OK	0	2.6724	-inf	-nan	0.0003	0.0196544	yes	-2.6724
XLOC_012180	XLOC_012180	-	-	chrA2:2994613-2994803	NA	NA	NA	OK	49.8089	0	inf	-nan	0.0003	0.0196544	yes	49.8089
XLOC_014424	XLOC_014424	XM_013884691.1	LOC106443087	chrA3:3717028-3717561	NA	NA	NA	OK	1.95959	0	inf	-nan	0.0003	0.0196544	yes	1.95959
XLOC_014608	XLOC_014608	-	-	chrA3:5500538-5500740	NA	NA	NA	OK	34.0733	0	inf	-nan	0.0003	0.0196544	yes	34.0733
XLOC_016272	XLOC_016272	-	-	chrA3:25933273-25933488	NA	NA	NA	OK	0	31.8093	-inf	-nan	0.0003	0.0196544	yes	-31.8093
XLOC_020291	XLOC_020291	XM_013883816.1	LOC106442088	chrA3:24799633-24800362	NA	NA	NA	OK	1.28438	0	inf	-nan	0.0003	0.0196544	yes	1.28438
XLOC_020366	XLOC_020366	XM_013885454.1	LOC106443906	chrA3:25879964-25880651	NA	NA	NA	OK	1.39491	0	inf	-nan	0.0003	0.0196544	yes	1.39491
XLOC_020394	XLOC_020394	XM_013885479.1	LOC106443935	chrA3:26286151-26287348	germin-like protein subfamily 2 member 3	GO:0048046(apoplast);GO:0030145(manganese ion binding);GO:0045735(nutrient reservoir activity)	NA	OK	0.947518	0	inf	-nan	0.0003	0.0196544	yes	0.947518
XLOC_026136	XLOC_026136	-	-	chrA4:20070342-20070593	NA	NA	NA	OK	11.5328	0	inf	-nan	0.0003	0.0196544	yes	11.5328
XLOC_026237	XLOC_026237	-	-	chrA4:21730269-21731081	NA	NA	NA	OK	0	1.42435	-inf	-nan	0.0003	0.0196544	yes	-1.42435
XLOC_027560	XLOC_027560	-	-	chrA4:41787451-41787650	NA	NA	NA	OK	88.4144	0	inf	-nan	0.0003	0.0196544	yes	88.4144
XLOC_029707	XLOC_029707	-	-	chrA5:31016760-31016936	NA	NA	NA	OK	81.6883	0	inf	-nan	0.0003	0.0196544	yes	81.6883
XLOC_030920	XLOC_030920	XM_013893300.1	LOC106451373	chrA5:10160334-10163969	NA	NA	NA	OK	7.41214	15.4724	-1.06173	2.37944	0.0003	0.0196544	yes	-8.06026
XLOC_034268	XLOC_034268	-	-	chrA6:25292936-25293807	NA	NA	NA	OK	4.3492	0	inf	-nan	0.0003	0.0196544	yes	4.3492
XLOC_034316	XLOC_034316	-	-	chrA6:25978827-25979147	NA	NA	NA	OK	5.36953	0	inf	-nan	0.0003	0.0196544	yes	5.36953
XLOC_034803	XLOC_034803	-	-	chrA6:32517993-32518232	NA	NA	NA	OK	0	27.2064	-inf	-nan	0.0003	0.0196544	yes	-27.2064
XLOC_035819	XLOC_035819	XM_013790803.1	LOC106350980	chrA6:251487-252149	proline-rich receptor-like protein kinase PERK2	GO:0016021(integral to membrane);GO:0005886(plasma membrane);GO:0005524(ATP binding);GO:0004674(protein serine/threonine kinase activity);GO:0046777(protein autophosphorylation)	NA	OK	1.41368	0	inf	-nan	0.0003	0.0196544	yes	1.41368
XLOC_037210	XLOC_037210	-	-	chrA6:17871096-17871449	NA	NA	NA	OK	4.40672	0	inf	-nan	0.0003	0.0196544	yes	4.40672
XLOC_038484	XLOC_038484	XM_013788586.1	LOC106348778	chrA6:38135071-38136212	NA	NA	NA	OK	0.856268	0	inf	-nan	0.0003	0.0196544	yes	0.856268
XLOC_041483	XLOC_041483	XM_013793919.1	LOC106354073	chrA7:37786211-37787329	NAC transcription factor 29-like	GO:0005634(nucleus);GO:0003677(DNA binding);GO:0009908(flower development);GO:0010150(leaf senescence);GO:0009825(multidimensional cell growth);GO:0006355(regulation of transcription, DNA-dependent);GO:0006351(transcription, DNA-dependent)	NA	OK	0.905228	0	inf	-nan	0.0003	0.0196544	yes	0.905228
XLOC_044271	XLOC_044271	-	-	chrA7:35610538-35610748	NA	NA	NA	OK	0	36.7166	-inf	-nan	0.0003	0.0196544	yes	-36.7166
XLOC_049690	XLOC_049690	-	-	chrA9:13934444-13935167	NA	NA	NA	OK	1.29908	0	inf	-nan	0.0003	0.0196544	yes	1.29908
XLOC_051817	XLOC_051817	XM_013803478.1	LOC106363792	chrA9:43095123-43096119	NA	NA	NA	OK	0.854119	0	inf	-nan	0.0003	0.0196544	yes	0.854119
XLOC_052448	XLOC_052448	XM_013805389.1	LOC106365879	chrA9:4520811-4521670	NA	NA	NA	OK	0	0.824476	-inf	-nan	0.0003	0.0196544	yes	-0.824476
XLOC_053814	XLOC_053814	-	-	chrA9:24144004-24144256	NA	NA	NA	OK	19.6566	0	inf	-nan	0.0003	0.0196544	yes	19.6566
XLOC_058406	XLOC_058406	-	-	chrC1:9981202-9981807	NA	NA	NA	OK	2.0263	0	inf	-nan	0.0003	0.0196544	yes	2.0263
XLOC_059659	XLOC_059659	-	-	chrC1:36499141-36499415	NA	NA	NA	OK	9.93961	0	inf	-nan	0.0003	0.0196544	yes	9.93961
XLOC_059807	XLOC_059807	-	-	chrC1:40564280-40565475	NA	NA	NA	OK	11.9335	0	inf	-nan	0.0003	0.0196544	yes	11.9335
XLOC_066323	XLOC_066323	XM_013827168.1	LOC106387335	chrC3:15746451-15748324	NA	NA	NA	OK	0	0.864601	-inf	-nan	0.0003	0.0196544	yes	-0.864601
XLOC_067504	XLOC_067504	XM_013829022.1;XM_013829023.1	LOC106388854	chrC3:33493767-33495837	retinitis pigmentosa 1-like 1 protein%2C transcript variant X2	GO:0009507(chloroplast);GO:0016021(integral to membrane);GO:0005886(plasma membrane);GO:0008289(lipid binding);GO:0002020(protease binding);GO:0005215(transporter activity);GO:0007049(cell cycle);GO:0051301(cell division);GO:0009707(chloroplast outer membrane);GO:0005829(cytosol);GO:0005525(GTP binding);GO:0003924(GTPase activity);GO:0046872(metal ion binding);GO:0005515(protein binding);GO:00048…	NA	OK	3.19428	9.09102	-1.50895	1.80538	0.0003	0.0196544	yes	-5.89674
XLOC_067593	XLOC_067593	-	-	chrC3:34721198-34721389	NA	NA	NA	OK	46.2834	0	inf	-nan	0.0003	0.0196544	yes	46.2834
XLOC_069440	XLOC_069440	-	-	chrC3:11951722-11951873	NA	NA	NA	OK	983.289	0	inf	-nan	0.0003	0.0196544	yes	983.289
XLOC_072933	XLOC_072933	-	-	chrC4:12731825-12731976	NA	NA	NA	OK	983.289	0	inf	-nan	0.0003	0.0196544	yes	983.289
XLOC_073362	XLOC_073362	XM_013831915.1;XM_013831916.1	LOC106391300	chrC4:23206162-23210359	NA	NA	NA	OK	0	0.691018	-inf	-nan	0.0003	0.0196544	yes	-0.691018
XLOC_078040	XLOC_078040	-	-	chrC4:50159568-50159818	NA	NA	NA	OK	20.5	0	inf	-nan	0.0003	0.0196544	yes	20.5
XLOC_084630	XLOC_084630	XM_013845645.1	LOC106405020	chrC6:11321323-11321950	CLAVATA3/ESR (CLE)-related protein 45-like	GO:0048046(apoplast);GO:0005615(extracellular space);GO:0033612(receptor serine/threonine kinase binding);GO:0045168(cell-cell signaling involved in cell fate commitment);GO:0007275(multicellular organismal development)	NA	OK	1.52927	0	inf	-nan	0.0003	0.0196544	yes	1.52927
XLOC_086906	XLOC_086906	-	-	chrC6:13721391-13721559	NA	NA	NA	OK	117.132	0	inf	-nan	0.0003	0.0196544	yes	117.132
XLOC_091496	XLOC_091496	-	-	chrC7:19194382-19194710	NA	NA	NA	OK	6.6948	0	inf	-nan	0.0003	0.0196544	yes	6.6948
XLOC_092304	XLOC_092304	-	-	chrC7:30073484-30073837	NA	NA	NA	OK	21266.3	0	inf	-nan	0.0003	0.0196544	yes	21266.3
XLOC_093022	XLOC_093022	-	-	chrC8:5819498-5819848	NA	NA	NA	OK	0	11.6927	-inf	-nan	0.0003	0.0196544	yes	-11.6927
XLOC_097481	XLOC_097481	XR_001283556.1	LOC106417975	chrC9:3317305-3319089	NA	NA	NA	OK	0	1.07779	-inf	-nan	0.0003	0.0196544	yes	-1.07779
XLOC_098535	XLOC_098535	XM_013858669.1	LOC106417964	chrC9:970775-971402	NA	NA	NA	OK	1.95959	0	inf	-nan	0.0003	0.0196544	yes	1.95959
XLOC_012266	XLOC_012266	-	-	chrA2:4223893-4224739	NA	NA	NA	OK	0	0.950724	-inf	-nan	0.00035	0.0222405	yes	-0.950724
XLOC_029254	XLOC_029254	XM_013894312.1;XM_013894313.1	LOC106452249	chrA5:24669124-24670953	protein FLUORESCENT IN BLUE LIGHT%2C chloroplastic%2C transcript variant X2	GO:0031969(chloroplast membrane);GO:0009535(chloroplast thylakoid membrane);GO:0016021(integral to membrane);GO:0005515(protein binding);GO:0015995(chlorophyll biosynthetic process);GO:0031408(oxylipin biosynthetic process);GO:0000304(response to singlet oxygen)	NA	OK	11.2795	24.5379	-1.12131	2.00062	0.00035	0.0222405	yes	-13.2584
XLOC_036803	XLOC_036803	XM_013786351.1	LOC106346888	chrA6:12127698-12132746	eukaryotic peptide chain release factor GTP-binding subunit ERF3A-like	GO:0005525(GTP binding);GO:0003924(GTPase activity);GO:0003747(translation release factor activity);GO:0000184(nuclear-transcribed mRNA catabolic process, nonsense-mediated decay)	03015(mRNA surveillance pathway)	OK	16.1973	7.89988	1.03585	-2.19913	0.00035	0.0222405	yes	8.29742
XLOC_039370	XLOC_039370	XM_013797441.1	LOC106357747	chrA7:4884890-4885996	NA	NA	NA	OK	0	1.17462	-inf	-nan	0.00035	0.0222405	yes	-1.17462
XLOC_047424	XLOC_047424	-	-	chrA8:8654971-8655180	NA	NA	NA	OK	29.1576	0	inf	-nan	0.00035	0.0222405	yes	29.1576
XLOC_050913	XLOC_050913	XM_013807837.1	LOC106367972	chrA9:32629777-32630875	NA	NA	NA	OK	13.3069	28.4078	-1.09411	2.55477	0.00035	0.0222405	yes	-15.1009
XLOC_053541	XLOC_053541	-	-	chrA9:20278184-20278604	NA	NA	NA	OK	0	3.34636	-inf	-nan	0.00035	0.0222405	yes	-3.34636
XLOC_056495	XLOC_056495	XM_013816461.1	LOC106376389	chrC1:18979466-18983479	NA	NA	NA	OK	18.3171	58.0993	-1.66533	2.50526	0.00035	0.0222405	yes	-39.7822
XLOC_063950	XLOC_063950	-	-	chrC2:22894730-22895071	NA	NA	NA	OK	5.51378	0	inf	-nan	0.00035	0.0222405	yes	5.51378
XLOC_066199	XLOC_066199	XM_013826550.1	LOC106386741	chrC3:14337904-14338645	DNA-directed RNA polymerase subunit 5-like protein 1	GO:0005736(DNA-directed RNA polymerase I complex);GO:0005665(DNA-directed RNA polymerase II, core complex);GO:0005666(DNA-directed RNA polymerase III complex);GO:0003677(DNA binding);GO:0003899(DNA-directed RNA polymerase activity);GO:0006360(transcription from RNA polymerase I promoter);GO:0006366(transcription from RNA polymerase II promoter);GO:0006383(transcription from RNA polymerase III pro…	00230(Purine metabolism);00240(Pyrimidine metabolism);03020(RNA polymerase)	OK	1.32779	0	inf	-nan	0.00035	0.0222405	yes	1.32779
XLOC_070689	XLOC_070689	-	-	chrC3:29868772-29869255	NA	NA	NA	OK	0	1.97919	-inf	-nan	0.00035	0.0222405	yes	-1.97919
XLOC_078500	XLOC_078500	XM_013832729.1;XM_013832726.1;XM_013832727.1;XM_013832728.1	LOC106391972	chrC4:56603284-56605869	two-component response regulator-like APRR9%2C transcript variant X4	GO:0005634(nucleus);GO:0003677(DNA binding);GO:0005515(protein binding);GO:0000156(two-component response regulator activity);GO:0007623(circadian rhythm);GO:0045892(negative regulation of transcription, DNA-dependent);GO:0010017(red or far-red light signaling pathway);GO:0009266(response to temperature stimulus);GO:0006351(transcription, DNA-dependent)	04712(Circadian rhythm - plant)	OK	25.7589	12.6893	1.02146	-1.9642	0.00035	0.0222405	yes	13.0696
XLOC_085330	XLOC_085330	-	-	chrC6:24200742-24201362	NA	NA	NA	OK	0	2.54728	-inf	-nan	0.00035	0.0222405	yes	-2.54728
XLOC_096509	XLOC_096509	XM_013854125.1	LOC106413328	chrC8:25873069-25878914	4-hydroxy-tetrahydrodipicolinate synthase 1%2C chloroplastic-like	GO:0009507(chloroplast);GO:0008840(dihydrodipicolinate synthase activity);GO:0019877(diaminopimelate biosynthetic process)	NA	OK	0	3.24656	-inf	-nan	0.00035	0.0222405	yes	-3.24656
XLOC_097273	XLOC_097273	-	-	chrC8:35696942-35697479	NA	NA	NA	OK	2.10502	0	inf	-nan	0.00035	0.0222405	yes	2.10502
XLOC_015765	XLOC_015765	XM_013885239.1	LOC106443695	chrA3:20036513-20037198	NA	NA	NA	OK	0	2.1766	-inf	-nan	0.0004	0.0250412	yes	-2.1766
XLOC_019926	XLOC_019926	XM_013879659.1;XM_013879660.1	LOC106438490	chrA3:21087500-21091258	gibberellin-regulated protein 3%2C transcript variant X1	GO:0005576(extracellular region);GO:0009739(response to gibberellin stimulus)	NA	OK	0	1.17135	-inf	-nan	0.0004	0.0250412	yes	-1.17135
XLOC_021162	XLOC_021162	XM_013884131.1	LOC106442444	chrA3:36352379-36352943	NA	NA	NA	OK	1.26372	0	inf	-nan	0.0004	0.0250412	yes	1.26372
XLOC_030505	XLOC_030505	XM_013892757.1;XM_013892758.1	LOC106450934	chrA5:4576849-4578441	aquaporin PIP1-2-like%2C transcript variant X1	GO:0046658(anchored to plasma membrane);GO:0009507(chloroplast);GO:0016021(integral to membrane);GO:0005773(vacuole);GO:0015250(water channel activity);GO:0009651(response to salt stress);GO:0009414(response to water deprivation)	NA	OK	14.4666	30.6518	-1.08325	2.79851	0.0004	0.0250412	yes	-16.1852
XLOC_034593	XLOC_034593	-	-	chrA6:30065745-30066439	NA	NA	NA	OK	0	1.77195	-inf	-nan	0.0004	0.0250412	yes	-1.77195
XLOC_037125	XLOC_037125	XM_013791357.1	LOC106351572	chrA6:16544557-16547378	NA	NA	NA	OK	10.7889	2.59089	2.05803	-2.89676	0.0004	0.0250412	yes	8.19801
XLOC_074201	XLOC_074201	XM_013831238.1;XM_013831239.1	LOC106390712,LOC106390713	chrC4:40697125-40703695	SEC12-like protein 1	GO:0005789(endoplasmic reticulum membrane);GO:0016021(integral to membrane);GO:0005886(plasma membrane);GO:0016036(cellular response to phosphate starvation);GO:0006888(ER to Golgi vesicle-mediated transport);GO:0006817(phosphate transport);GO:0015031(protein transport)	04141(Protein processing in endoplasmic reticulum)	OK	20.7122	9.09789	1.18688	-2.13645	0.0004	0.0250412	yes	11.6143
XLOC_076241	XLOC_076241	XR_001279450.1	LOC106396250	chrC4:12751736-12752569	NA	NA	NA	OK	0	1.01551	-inf	-nan	0.0004	0.0250412	yes	-1.01551
XLOC_076463	XLOC_076463	-	-	chrC4:18036081-18036419	NA	NA	NA	OK	0	4.9445	-inf	-nan	0.0004	0.0250412	yes	-4.9445
XLOC_008576	XLOC_008576	-	-	chrA10:6135484-6135768	NA	NA	NA	OK	0	9.59216	-inf	-nan	0.00045	0.0268204	yes	-9.59216
XLOC_021506	XLOC_021506	-	-	chrA3:40438632-40439441	NA	NA	NA	OK	0	3.22168	-inf	-nan	0.00045	0.0268204	yes	-3.22168
XLOC_022357	XLOC_022357	-	-	chrA4:1282403-1282669	NA	NA	NA	OK	0	12.2526	-inf	-nan	0.00045	0.0268204	yes	-12.2526
XLOC_023093	XLOC_023093	-	-	chrA4:14278914-14279149	NA	NA	NA	OK	14.5292	0	inf	-nan	0.00045	0.0268204	yes	14.5292
XLOC_023722	XLOC_023722	-	-	chrA4:24981728-24982026	NA	NA	NA	OK	8.45614	0	inf	-nan	0.00045	0.0268204	yes	8.45614
XLOC_025322	XLOC_025322	-	-	chrA4:6564968-6565346	NA	NA	NA	OK	3.63501	0	inf	-nan	0.00045	0.0268204	yes	3.63501
XLOC_025645	XLOC_025645	-	-	chrA4:12539296-12539616	NA	NA	NA	OK	42.2512	0	inf	-nan	0.00045	0.0268204	yes	42.2512
XLOC_028012	XLOC_028012	-	-	chrA5:4767289-4767534	NA	NA	NA	OK	20.7864	0	inf	-nan	0.00045	0.0268204	yes	20.7864
XLOC_029663	XLOC_029663	XM_013894885.1	LOC106452715	chrA5:30506725-30507481	cytochrome b-c1 complex subunit 8-like	GO:0005743(mitochondrial inner membrane);GO:0070469(respiratory chain);GO:0008121(ubiquinol-cytochrome-c reductase activity);GO:0022900(electron transport chain)	NA	OK	104.566	49.7335	1.07213	-3.5749	0.00045	0.0268204	yes	54.8325
XLOC_031331	XLOC_031331	-	-	chrA5:16889083-16889246	NA	NA	NA	OK	423.64	0	inf	-nan	0.00045	0.0268204	yes	423.64
XLOC_035178	XLOC_035178	-	-	chrA6:38656448-38657224	NA	NA	NA	OK	18.247	0	inf	-nan	0.00045	0.0268204	yes	18.247
XLOC_035384	XLOC_035384	-	-	chrA6:42065732-42065933	NA	NA	NA	OK	32.3864	0	inf	-nan	0.00045	0.0268204	yes	32.3864
XLOC_037215	XLOC_037215	XM_013786866.1	LOC106347344	chrA6:17913885-17914764	vacuolar iron transporter homolog 1-like	GO:0016021(integral to membrane);GO:0005774(vacuolar membrane);GO:0071369(cellular response to ethylene stimulus);GO:0071281(cellular response to iron ion);GO:0071732(cellular response to nitric oxide);GO:0006811(ion transport);GO:0055072(iron ion homeostasis)	NA	OK	0.921897	0	inf	-nan	0.00045	0.0268204	yes	0.921897
XLOC_044874	XLOC_044874	XM_013794705.1	LOC106354699	chrA7:42074655-42076246	NA	NA	NA	OK	0.954701	0	inf	-nan	0.00045	0.0268204	yes	0.954701
XLOC_045041	XLOC_045041	-	-	chrA8:770948-771138	NA	NA	NA	OK	114.453	0	inf	-nan	0.00045	0.0268204	yes	114.453
XLOC_046204	XLOC_046204	XM_013799652.1	LOC106360049	chrA8:16932540-16933200	ethylene-responsive transcription factor 11-like	GO:0005634(nucleus);GO:0003677(DNA binding);GO:0003700(sequence-specific DNA binding transcription factor activity);GO:0009873(ethylene mediated signaling pathway)	NA	OK	27.3215	4.1533	2.71771	-4.1236	0.00045	0.0268204	yes	23.1682
XLOC_061746	XLOC_061746	-	-	chrC2:31120875-31121364	NA	NA	NA	OK	0	2.20338	-inf	-nan	0.00045	0.0268204	yes	-2.20338
XLOC_062542	XLOC_062542	-	-	chrC2:43927202-43927378	NA	NA	NA	OK	213.589	0	inf	-nan	0.00045	0.0268204	yes	213.589
XLOC_062812	XLOC_062812	-	-	chrC2:1518426-1518643	NA	NA	NA	OK	21.2236	0	inf	-nan	0.00045	0.0268204	yes	21.2236
XLOC_064631	XLOC_064631	-	-	chrC2:35763371-35763536	NA	NA	NA	OK	130.318	0	inf	-nan	0.00045	0.0268204	yes	130.318
XLOC_065313	XLOC_065313	-	-	chrC2:45461133-45461448	NA	NA	NA	OK	18.5169	0	inf	-nan	0.00045	0.0268204	yes	18.5169
XLOC_065473	XLOC_065473	XM_013823354.1	LOC106383227	chrC3:2345754-2346571	NA	NA	NA	OK	1.38709	0	inf	-nan	0.00045	0.0268204	yes	1.38709
XLOC_068217	XLOC_068217	-	-	chrC3:44778084-44778600	NA	NA	NA	OK	20.2558	0	inf	-nan	0.00045	0.0268204	yes	20.2558
XLOC_069174	XLOC_069174	-	-	chrC3:8943771-8944518	NA	NA	NA	OK	1.4216	0	inf	-nan	0.00045	0.0268204	yes	1.4216
XLOC_085339	XLOC_085339	-	-	chrC6:24373959-24374784	NA	NA	NA	OK	15.8401	0	inf	-nan	0.00045	0.0268204	yes	15.8401
XLOC_086336	XLOC_086336	XM_013843966.1	LOC106403119	chrC6:3315087-3316293	protease inhibitor HPI-like	GO:0004867(serine-type endopeptidase inhibitor activity);GO:0009611(response to wounding)	NA	OK	0	2.24211	-inf	-nan	0.00045	0.0268204	yes	-2.24211
XLOC_089818	XLOC_089818	-	-	chrC7:26439623-26439928	NA	NA	NA	OK	5.75432	0	inf	-nan	0.00045	0.0268204	yes	5.75432
XLOC_092721	XLOC_092721	XM_013852264.1	LOC106411494	chrC7:38055914-38060112	probable protein S-acyltransferase 23	GO:0016021(integral to membrane);GO:0016746(transferase activity, transferring acyl groups);GO:0008270(zinc ion binding)	NA	OK	1.40239	7.07461	-2.33476	2.56026	0.00045	0.0268204	yes	-5.67222
XLOC_095307	XLOC_095307	-	-	chrC8:5242333-5242516	NA	NA	NA	OK	154.373	0	inf	-nan	0.00045	0.0268204	yes	154.373
XLOC_095993	XLOC_095993	XM_013856935.1	LOC106416102	chrC8:17895375-17896087	NA	NA	NA	OK	27.3736	59.0801	-1.10989	3.5743	0.00045	0.0268204	yes	-31.7065
XLOC_004302	XLOC_004302	-	-	chrA1:13788968-13789359	NA	NA	NA	OK	0	3.58729	-inf	-nan	0.0005	0.0287463	yes	-3.58729
XLOC_005557	XLOC_005557	-	-	chrA1:31599139-31599404	NA	NA	NA	OK	8.68793	0	inf	-nan	0.0005	0.0287463	yes	8.68793
XLOC_006537	XLOC_006537	-	-	chrA10:40088-40741	NA	NA	NA	OK	0	2.83664	-inf	-nan	0.0005	0.0287463	yes	-2.83664
XLOC_014457	XLOC_014457	XM_013872171.1	LOC106431372	chrA3:4110711-4111356	glutaredoxin-C8-like	GO:0005737(cytoplasm);GO:0005634(nucleus);GO:0009055(electron carrier activity);GO:0015035(protein disulfide oxidoreductase activity);GO:0048653(anther development);GO:0045454(cell redox homeostasis);GO:0022900(electron transport chain);GO:0045892(negative regulation of transcription, DNA-dependent);GO:0006810(transport)	NA	OK	0	1.63268	-inf	-nan	0.0005	0.0287463	yes	-1.63268
XLOC_018956	XLOC_018956	-	-	chrA3:7711169-7711413	NA	NA	NA	OK	11.8737	0	inf	-nan	0.0005	0.0287463	yes	11.8737
XLOC_019068	XLOC_019068	-	-	chrA3:9247313-9247575	NA	NA	NA	OK	9.04495	0	inf	-nan	0.0005	0.0287463	yes	9.04495
XLOC_019181	XLOC_019181	XM_013884944.1	LOC106443380	chrA3:11196465-11197522	putative cysteine-rich repeat secretory protein 17	GO:0005576(extracellular region)	NA	OK	1.00867	0	inf	-nan	0.0005	0.0287463	yes	1.00867
XLOC_020940	XLOC_020940	XM_013885696.1	LOC106444191	chrA3:33406112-33409259	homeobox protein SHOOT MERISTEMLESS	GO:0005634(nucleus);GO:0043565(sequence-specific DNA binding);GO:0003700(sequence-specific DNA binding transcription factor activity);GO:0007275(multicellular organismal development)	NA	OK	11.08	3.41612	1.69752	-2.54833	0.0005	0.0287463	yes	7.66388
XLOC_021752	XLOC_021752	-	-	chrA3:44397554-44397830	NA	NA	NA	OK	10.7744	0	inf	-nan	0.0005	0.0287463	yes	10.7744
XLOC_023269	XLOC_023269	-	-	chrA4:17816137-17816394	NA	NA	NA	OK	9.70175	0	inf	-nan	0.0005	0.0287463	yes	9.70175
XLOC_025491	XLOC_025491	XM_013887024.1	LOC106445458	chrA4:9384518-9386926	NA	NA	NA	OK	15.8407	6.38288	1.31136	-2.56974	0.0005	0.0287463	yes	9.45782
XLOC_040722	XLOC_040722	-	-	chrA7:25206814-25207356	NA	NA	NA	OK	2.2298	0	inf	-nan	0.0005	0.0287463	yes	2.2298
XLOC_041626	XLOC_041626	-	-	chrA7:39268684-39268938	NA	NA	NA	OK	10.138	0	inf	-nan	0.0005	0.0287463	yes	10.138
XLOC_042485	XLOC_042485	XM_013797616.1	LOC106357896	chrA7:8579034-8580618	NA	NA	NA	OK	23.746	9.72083	1.28853	-2.80556	0.0005	0.0287463	yes	14.0252
XLOC_046152	XLOC_046152	-	-	chrA8:16154047-16154354	NA	NA	NA	OK	5.51456	0	inf	-nan	0.0005	0.0287463	yes	5.51456
XLOC_046560	XLOC_046560	-	-	chrA8:21918990-21919221	NA	NA	NA	OK	27.2797	0	inf	-nan	0.0005	0.0287463	yes	27.2797
XLOC_047465	XLOC_047465	-	-	chrA8:8993457-8994016	NA	NA	NA	OK	41.1693	0	inf	-nan	0.0005	0.0287463	yes	41.1693
XLOC_050649	XLOC_050649	XM_013807498.1	LOC106367672	chrA9:29315311-29317038	NA	NA	NA	OK	1.74778	7.21609	-2.0457	2.16597	0.0005	0.0287463	yes	-5.46831
XLOC_053796	XLOC_053796	-	-	chrA9:23792419-23792649	NA	NA	NA	OK	28.011	0	inf	-nan	0.0005	0.0287463	yes	28.011
XLOC_066026	XLOC_066026	XM_013825105.1	LOC106385150	chrC3:11985582-11987840	histone H2B.10-like	GO:0005730(nucleolus);GO:0000786(nucleosome);GO:0003677(DNA binding);GO:0005515(protein binding);GO:0006334(nucleosome assembly)	NA	OK	12.3923	34.0373	-1.45768	1.83179	0.0005	0.0287463	yes	-21.645
XLOC_074718	XLOC_074718	-	-	chrC4:50269501-50269652	NA	NA	NA	OK	273.87	0	inf	-nan	0.0005	0.0287463	yes	273.87
XLOC_085597	XLOC_085597	-	-	chrC6:30345455-30345769	NA	NA	NA	OK	28.3274	0	inf	-nan	0.0005	0.0287463	yes	28.3274
XLOC_089463	XLOC_089463	XR_001282212.1	LOC106409929	chrC7:21485094-21486135	NA	NA	NA	OK	0	0.951097	-inf	-nan	0.0005	0.0287463	yes	-0.951097
XLOC_091245	XLOC_091245	XM_013849013.1	LOC106408199	chrC7:15097532-15098624	uncharacterized protein At5g39570-like	GO:0005829(cytosol);GO:0005634(nucleus)	NA	OK	5.65709	15.445	-1.44901	1.93873	0.0005	0.0287463	yes	-9.78791
XLOC_093485	XLOC_093485	XM_013855073.1	LOC106414415	chrC8:14412866-14413517	NA	NA	NA	OK	1.33223	0	inf	-nan	0.0005	0.0287463	yes	1.33223
XLOC_000132	XLOC_000132	XM_013884156.1;XM_013884108.1;XM_013884206.1;XM_013884257.1	LOC106442389	chrA1:1279963-1282490	NA	NA	NA	OK	0.893118	3.58055	-2.00326	1.6945	0.00055	0.0303412	yes	-2.68743
XLOC_000503	XLOC_000503	-	-	chrA1:5748440-5748949	NA	NA	NA	OK	0	1.94888	-inf	-nan	0.00055	0.0303412	yes	-1.94888
XLOC_009001	XLOC_009001	XM_013811910.1	LOC106371807	chrA10:12739584-12740559	NA	NA	NA	OK	0	4.28867	-inf	-nan	0.00055	0.0303412	yes	-4.28867
XLOC_016089	XLOC_016089	-	-	chrA3:23630151-23630302	NA	NA	NA	OK	0	477.399	-inf	-nan	0.00055	0.0303412	yes	-477.399
XLOC_024200	XLOC_024200	XR_001289354.1	LOC106450010	chrA4:33081750-33082648	NA	NA	NA	OK	0	0.995368	-inf	-nan	0.00055	0.0303412	yes	-0.995368
XLOC_026143	XLOC_026143	-	-	chrA4:20147666-20147892	NA	NA	NA	OK	0	21.6092	-inf	-nan	0.00055	0.0303412	yes	-21.6092
XLOC_027694	XLOC_027694	XM_013892237.1	LOC106450559	chrA5:1219979-1220736	probable calcium-binding protein CML45	GO:0005509(calcium ion binding);GO:0005515(protein binding)	NA	OK	0	1.07934	-inf	-nan	0.00055	0.0303412	yes	-1.07934
XLOC_028682	XLOC_028682	-	-	chrA5:14475139-14475756	NA	NA	NA	OK	0	1.55898	-inf	-nan	0.00055	0.0303412	yes	-1.55898
XLOC_031353	XLOC_031353	-	-	chrA5:17166584-17166800	NA	NA	NA	OK	0	28.9471	-inf	-nan	0.00055	0.0303412	yes	-28.9471
XLOC_043794	XLOC_043794	-	-	chrA7:26070928-26071204	NA	NA	NA	OK	0	9.07039	-inf	-nan	0.00055	0.0303412	yes	-9.07039
XLOC_049664	XLOC_049664	-	-	chrA9:13577944-13578628	NA	NA	NA	OK	0	1.3314	-inf	-nan	0.00055	0.0303412	yes	-1.3314
XLOC_051355	XLOC_051355	XM_013804563.1	LOC106365113	chrA9:38246341-38247326	auxin-responsive protein IAA30-like	GO:0005634(nucleus);GO:0046983(protein dimerization activity);GO:0009734(auxin mediated signaling pathway);GO:0009630(gravitropism);GO:0006355(regulation of transcription, DNA-dependent);GO:0048364(root development);GO:0010262(somatic embryogenesis);GO:0006351(transcription, DNA-dependent)	04075(Plant hormone signal transduction)	OK	0	1.56532	-inf	-nan	0.00055	0.0303412	yes	-1.56532
XLOC_052650	XLOC_052650	XM_013805704.1	LOC106366141	chrA9:6944060-6946478	diaminopimelate epimerase%2C chloroplastic	GO:0009507(chloroplast);GO:0008837(diaminopimelate epimerase activity);GO:0009089(lysine biosynthetic process via diaminopimelate)	01230(Biosynthesis of amino acids);00300(Lysine biosynthesis)	OK	5.15029	12.6239	-1.29343	1.90231	0.00055	0.0303412	yes	-7.47361
XLOC_054743	XLOC_054743	-	-	chrA9:37766779-37767019	NA	NA	NA	OK	0	16.4321	-inf	-nan	0.00055	0.0303412	yes	-16.4321
XLOC_055478	XLOC_055478	XM_013815093.1	LOC106375229	chrC1:170655-171391	glutaredoxin-C11-like	GO:0005737(cytoplasm);GO:0009055(electron carrier activity);GO:0015035(protein disulfide oxidoreductase activity);GO:0045454(cell redox homeostasis);GO:0022900(electron transport chain);GO:0006810(transport)	NA	OK	0	0.975379	-inf	-nan	0.00055	0.0303412	yes	-0.975379
XLOC_060559	XLOC_060559	-	-	chrC2:8275262-8275540	NA	NA	NA	OK	0	10.9226	-inf	-nan	0.00055	0.0303412	yes	-10.9226
XLOC_061936	XLOC_061936	XR_001276193.1	LOC106379848	chrC2:34343357-34344323	NA	NA	NA	OK	0	1.08403	-inf	-nan	0.00055	0.0303412	yes	-1.08403
XLOC_066327	XLOC_066327	-	-	chrC3:15828306-15828865	NA	NA	NA	OK	0	2.23824	-inf	-nan	0.00055	0.0303412	yes	-2.23824
XLOC_070277	XLOC_070277	-	-	chrC3:23501220-23501626	NA	NA	NA	OK	0	28.1694	-inf	-nan	0.00055	0.0303412	yes	-28.1694
XLOC_071878	XLOC_071878	XM_013826006.1	LOC106386118	chrC3:48894238-48894946	NA	NA	NA	OK	0	1.09998	-inf	-nan	0.00055	0.0303412	yes	-1.09998
XLOC_074328	XLOC_074328	XM_013831407.1	LOC106390867	chrC4:43186730-43187898	NA	NA	NA	OK	14.6333	4.71523	1.63386	-2.8435	0.00055	0.0303412	yes	9.91807
XLOC_082473	XLOC_082473	-	-	chrC5:17789984-17790337	NA	NA	NA	OK	0	12.6798	-inf	-nan	0.00055	0.0303412	yes	-12.6798
XLOC_084076	XLOC_084076	XM_013843602.1	LOC106402805	chrC6:2910452-2913776	laccase-4-like	GO:0048046(apoplast);GO:0005507(copper ion binding);GO:0052716(hydroquinone:oxygen oxidoreductase activity);GO:0008471(laccase activity);GO:0009809(lignin biosynthetic process);GO:0046274(lignin catabolic process);GO:0009834(secondary cell wall biogenesis)	NA	OK	10.4408	4.37202	1.25586	-1.98525	0.00055	0.0303412	yes	6.06878
XLOC_084168	XLOC_084168	XM_013847133.1	LOC106406461	chrC6:3993036-3995201	NA	NA	NA	OK	6.62985	17.738	-1.41979	2.87468	0.00055	0.0303412	yes	-11.1081
XLOC_089148	XLOC_089148	-	-	chrC7:16202205-16202806	NA	NA	NA	OK	0	1.99936	-inf	-nan	0.00055	0.0303412	yes	-1.99936
XLOC_090913	XLOC_090913	-	-	chrC7:9117948-9118161	NA	NA	NA	OK	0	31.4794	-inf	-nan	0.00055	0.0303412	yes	-31.4794
XLOC_095963	XLOC_095963	-	-	chrC8:17385515-17386026	NA	NA	NA	OK	0	2.1366	-inf	-nan	0.00055	0.0303412	yes	-2.1366
XLOC_000328	XLOC_000328	XM_013797132.1	LOC106357431	chrA1:3215165-3217975	D-3-phosphoglycerate dehydrogenase 1%2C chloroplastic	GO:0009507(chloroplast);GO:0005829(cytosol);GO:0005634(nucleus);GO:0016597(amino acid binding);GO:0051287(NAD binding);GO:0004617(phosphoglycerate dehydrogenase activity);GO:0005515(protein binding);GO:0006564(L-serine biosynthetic process)	01200(Carbon metabolism);01230(Biosynthesis of amino acids);00260(Glycine, serine and threonine metabolism)	OK	7.41485	2.20865	1.74725	-2.66592	0.0006	0.0322983	yes	5.2062
XLOC_000486	XLOC_000486	-	-	chrA1:5601758-5602568	NA	NA	NA	OK	0	0.995295	-inf	-nan	0.0006	0.0322983	yes	-0.995295
XLOC_011863	XLOC_011863	-	-	chrA2:30680483-30680610	NA	NA	NA	OK	6086.82	0	inf	-nan	0.0006	0.0322983	yes	6086.82
XLOC_012012	XLOC_012012	-	-	chrA2:674966-675236	NA	NA	NA	OK	13.5879	0	inf	-nan	0.0006	0.0322983	yes	13.5879
XLOC_013728	XLOC_013728	-	-	chrA2:27237042-27237271	NA	NA	NA	OK	32.88	0	inf	-nan	0.0006	0.0322983	yes	32.88
XLOC_016458	XLOC_016458	-	-	chrA3:28911737-28911912	NA	NA	NA	OK	239.157	0	inf	-nan	0.0006	0.0322983	yes	239.157
XLOC_044008	XLOC_044008	-	-	chrA7:28873515-28873795	NA	NA	NA	OK	11.5719	0	inf	-nan	0.0006	0.0322983	yes	11.5719
XLOC_059423	XLOC_059423	-	-	chrC1:32034384-32034540	NA	NA	NA	OK	689.784	0	inf	-nan	0.0006	0.0322983	yes	689.784
XLOC_065878	XLOC_065878	XM_013826384.1	LOC106386547	chrC3:10189143-10191230	NA	NA	NA	OK	8.86056	2.29451	1.94921	-2.3867	0.0006	0.0322983	yes	6.56605
XLOC_068964	XLOC_068964	-	-	chrC3:5782374-5782661	NA	NA	NA	OK	10.4444	0	inf	-nan	0.0006	0.0322983	yes	10.4444
XLOC_073551	XLOC_073551	XM_013835553.1	LOC106395020	chrC4:27475367-27476453	auxin-responsive protein IAA30-like	GO:0005634(nucleus);GO:0046983(protein dimerization activity);GO:0009734(auxin mediated signaling pathway);GO:0009630(gravitropism);GO:0006355(regulation of transcription, DNA-dependent);GO:0048364(root development);GO:0010262(somatic embryogenesis);GO:0006351(transcription, DNA-dependent)	04075(Plant hormone signal transduction)	OK	0	1.10403	-inf	-nan	0.0006	0.0322983	yes	-1.10403
XLOC_073712	XLOC_073712	-	-	chrC4:30835481-30835632	NA	NA	NA	OK	923.696	0	inf	-nan	0.0006	0.0322983	yes	923.696
XLOC_086517	XLOC_086517	XM_013844256.1	LOC106403429	chrC6:6023643-6024824	zinc finger protein 6-like	GO:0022626(cytosolic ribosome);GO:0003676(nucleic acid binding);GO:0008270(zinc ion binding);GO:0006355(regulation of transcription, DNA-dependent)	NA	OK	1.04825	0	inf	-nan	0.0006	0.0322983	yes	1.04825
XLOC_088642	XLOC_088642	-	-	chrC7:8243392-8244060	NA	NA	NA	OK	6.95456	0	inf	-nan	0.0006	0.0322983	yes	6.95456
XLOC_097225	XLOC_097225	-	-	chrC8:35237295-35237608	NA	NA	NA	OK	26.5754	0	inf	-nan	0.0006	0.0322983	yes	26.5754
XLOC_098504	XLOC_098504	XM_013857216.1	LOC106416352	chrC9:60099-61467	NA	NA	NA	OK	9.23556	1.42272	2.69855	-3.15396	0.0006	0.0322983	yes	7.81284
XLOC_008021	XLOC_008021	XM_013812803.1	LOC106372560	chrA10:19698904-19703242	putative DUF21 domain-containing protein At3g13070%2C chloroplastic	GO:0031969(chloroplast membrane);GO:0016021(integral to membrane);GO:0050660(flavin adenine dinucleotide binding);GO:0006810(transport)	NA	OK	5.76621	2.02456	1.51001	-2.28338	0.00065	0.0347684	yes	3.74165
XLOC_042451	XLOC_042451	XM_013797571.1	LOC106357861	chrA7:8031434-8032758	probable xyloglucan endotransglucosylase/hydrolase protein 16	GO:0048046(apoplast);GO:0005618(cell wall);GO:0004553(hydrolase activity, hydrolyzing O-glycosyl compounds);GO:0016762(xyloglucan:xyloglucosyl transferase activity);GO:0007047(cellular cell wall organization);GO:0006073(cellular glucan metabolic process)	NA	OK	7.42516	18.8705	-1.34564	2.74379	0.00065	0.0347684	yes	-11.4453
XLOC_084444	XLOC_084444	XM_013847021.1	LOC106406377	chrC6:8737266-8740160	cleavage and polyadenylation specificity factor subunit 3-I	GO:0005634(nucleus);GO:0004518(nuclease activity);GO:0005515(protein binding);GO:0006397(mRNA processing)	03015(mRNA surveillance pathway)	OK	9.11927	4.0128	1.18431	-2.28051	0.00065	0.0347684	yes	5.10647
XLOC_094033	XLOC_094033	XM_013852553.1;XM_013852554.1	LOC106411740	chrC8:23650286-23651901	NA	NA	NA	OK	17.6563	38.2696	-1.11602	1.9143	0.00065	0.0347684	yes	-20.6133
XLOC_001018	XLOC_001018	-	-	chrA1:13034257-13034429	NA	NA	NA	OK	234.226	0	inf	-nan	0.0007	0.0364734	yes	234.226
XLOC_001236	XLOC_001236	-	-	chrA1:15678936-15679346	NA	NA	NA	OK	0	2.77401	-inf	-nan	0.0007	0.0364734	yes	-2.77401
XLOC_008498	XLOC_008498	XR_001274224.1;XM_013810268.1	LOC106370217	chrA10:4758012-4759493	ubiquitin-conjugating enzyme E2 variant 1A-like%2C transcript variant X1	GO:0031372(UBC13-MMS2 complex);GO:0016881(acid-amino acid ligase activity);GO:0005515(protein binding);GO:0006301(postreplication repair)	NA	OK	32.8165	12.8333	1.35453	-2.19149	0.0007	0.0364734	yes	19.9832
XLOC_008790	XLOC_008790	-	-	chrA10:9298447-9298658	NA	NA	NA	OK	47.479	0	inf	-nan	0.0007	0.0364734	yes	47.479
XLOC_016627	XLOC_016627	-	-	chrA3:31266048-31266245	NA	NA	NA	OK	110.12	0	inf	-nan	0.0007	0.0364734	yes	110.12
XLOC_028811	XLOC_028811	-	-	chrA5:17059410-17059567	NA	NA	NA	OK	546.351	0	inf	-nan	0.0007	0.0364734	yes	546.351
XLOC_032468	XLOC_032468	-	-	chrA5:34825385-34825567	NA	NA	NA	OK	145.282	0	inf	-nan	0.0007	0.0364734	yes	145.282
XLOC_037403	XLOC_037403	-	-	chrA6:21216186-21216511	NA	NA	NA	OK	5.63868	0	inf	-nan	0.0007	0.0364734	yes	5.63868
XLOC_039175	XLOC_039175	-	-	chrA7:1193996-1194644	NA	NA	NA	OK	1.45415	0	inf	-nan	0.0007	0.0364734	yes	1.45415
XLOC_042636	XLOC_042636	XM_013797763.1	LOC106358025	chrA7:11051913-11053715	probable beta-1%2C4-xylosyltransferase IRX10	GO:0000139(Golgi membrane);GO:0016021(integral to membrane);GO:0080116(glucuronoxylan glucuronosyltransferase activity);GO:0007047(cellular cell wall organization);GO:0010417(glucuronoxylan biosynthetic process);GO:0009834(secondary cell wall biogenesis)	NA	OK	12.9302	5.15778	1.32592	-2.23918	0.0007	0.0364734	yes	7.77242
XLOC_062630	XLOC_062630	XM_013822957.1	LOC106382875	chrC2:44877302-44878105	NA	NA	NA	OK	0	1.02727	-inf	-nan	0.0007	0.0364734	yes	-1.02727
XLOC_063094	XLOC_063094	-	-	chrC2:7134865-7135025	NA	NA	NA	OK	454.566	0	inf	-nan	0.0007	0.0364734	yes	454.566
XLOC_073270	XLOC_073270	XM_013836940.1	LOC106396530	chrC4:20363526-20366626	NA	NA	NA	OK	3.94254	11.8272	-1.58491	1.95664	0.0007	0.0364734	yes	-7.88466
XLOC_080674	XLOC_080674	-	-	chrC5:29356293-29356415	NA	NA	NA	OK	9067.83	0	inf	-nan	0.0007	0.0364734	yes	9067.83
XLOC_084272	XLOC_084272	XM_013847373.1	LOC106406671	chrC6:5529698-5531009	NA	NA	NA	OK	35.5407	17.3727	1.03265	-2.656	0.0007	0.0364734	yes	18.168
XLOC_088005	XLOC_088005	-	-	chrC6:34982005-34982932	NA	NA	NA	OK	0	2.36066	-inf	-nan	0.0007	0.0364734	yes	-2.36066
XLOC_088432	XLOC_088432	-	-	chrC7:4505720-4505962	NA	NA	NA	OK	20.0369	0	inf	-nan	0.0007	0.0364734	yes	20.0369
XLOC_099643	XLOC_099643	-	-	chrC9:23204922-23206670	NA	NA	NA	OK	1.61556	0	inf	-nan	0.0007	0.0364734	yes	1.61556
XLOC_000520	XLOC_000520	-	-	chrA1:5927958-5928172	NA	NA	NA	OK	0	28.4901	-inf	-nan	0.00075	0.0373295	yes	-28.4901
XLOC_007259	XLOC_007259	-	-	chrA10:10451132-10451379	NA	NA	NA	OK	19.2204	0	inf	-nan	0.00075	0.0373295	yes	19.2204
XLOC_008587	XLOC_008587	XM_013810307.1	LOC106370267	chrA10:6293793-6294419	NA	NA	NA	OK	1.34891	0	inf	-nan	0.00075	0.0373295	yes	1.34891
XLOC_011586	XLOC_011586	XM_013843556.1	LOC106402765	chrA2:27749693-27754729	sulfate transporter 3.1-like	GO:0016021(integral to membrane);GO:0008271(secondary active sulfate transmembrane transporter activity);GO:0015293(symporter activity);GO:0006950(response to stress)	NA	OK	5.05914	11.4545	-1.17895	2.45074	0.00075	0.0373295	yes	-6.39536
XLOC_015786	XLOC_015786	-	-	chrA3:20337689-20337995	NA	NA	NA	OK	5.32219	0	inf	-nan	0.00075	0.0373295	yes	5.32219
XLOC_018022	XLOC_018022	-	-	chrA3:48459435-48459644	NA	NA	NA	OK	0	32.9467	-inf	-nan	0.00075	0.0373295	yes	-32.9467
XLOC_019882	XLOC_019882	-	-	chrA3:20703540-20703691	NA	NA	NA	OK	261.962	0	inf	-nan	0.00075	0.0373295	yes	261.962
XLOC_021243	XLOC_021243	-	-	chrA3:37215496-37215754	NA	NA	NA	OK	0	247.652	-inf	-nan	0.00075	0.0373295	yes	-247.652
XLOC_031344	XLOC_031344	-	-	chrA5:17056911-17057179	NA	NA	NA	OK	0	9.44647	-inf	-nan	0.00075	0.0373295	yes	-9.44647
XLOC_031842	XLOC_031842	-	-	chrA5:25572804-25573139	NA	NA	NA	OK	4.21491	0	inf	-nan	0.00075	0.0373295	yes	4.21491
XLOC_039228	XLOC_039228	-	-	chrA7:2428601-2428760	NA	NA	NA	OK	518.669	0	inf	-nan	0.00075	0.0373295	yes	518.669
XLOC_041342	XLOC_041342	-	-	chrA7:36107053-36107288	NA	NA	NA	OK	13.3184	0	inf	-nan	0.00075	0.0373295	yes	13.3184
XLOC_042237	XLOC_042237	XM_013797330.1	LOC106357652	chrA7:3239182-3240402	NA	NA	NA	OK	41.0803	18.514	1.14983	-2.84898	0.00075	0.0373295	yes	22.5663
XLOC_045623	XLOC_045623	-	-	chrA8:8880708-8881172	NA	NA	NA	OK	19.455	0	inf	-nan	0.00075	0.0373295	yes	19.455
XLOC_046092	XLOC_046092	-	-	chrA8:15320468-15320707	NA	NA	NA	OK	0	15.6131	-inf	-nan	0.00075	0.0373295	yes	-15.6131
XLOC_051037	XLOC_051037	-	-	chrA9:33991903-33992177	NA	NA	NA	OK	0	8.67717	-inf	-nan	0.00075	0.0373295	yes	-8.67717
XLOC_051832	XLOC_051832	-	-	chrA9:43256432-43256612	NA	NA	NA	OK	60.9957	0	inf	-nan	0.00075	0.0373295	yes	60.9957
XLOC_052321	XLOC_052321	XM_013803596.1	LOC106363942	chrA9:2572997-2573578	uncharacterized protein At4g14450%2C chloroplastic	GO:0009507(chloroplast)	NA	OK	1.5078	0	inf	-nan	0.00075	0.0373295	yes	1.5078
XLOC_055468	XLOC_055468	-	-	chrA9:10660861-10661037	NA	NA	NA	OK	71.8857	0	inf	-nan	0.00075	0.0373295	yes	71.8857
XLOC_058530	XLOC_058530	-	-	chrC1:11901712-11901864	NA	NA	NA	OK	810.644	0	inf	-nan	0.00075	0.0373295	yes	810.644
XLOC_062164	XLOC_062164	-	-	chrC2:37228986-37229320	NA	NA	NA	OK	0	4.63582	-inf	-nan	0.00075	0.0373295	yes	-4.63582
XLOC_063886	XLOC_063886	-	-	chrC2:21172259-21172691	NA	NA	NA	OK	2.47087	0	inf	-nan	0.00075	0.0373295	yes	2.47087
XLOC_064250	XLOC_064250	-	-	chrC2:29053447-29053685	NA	NA	NA	OK	12.6052	0	inf	-nan	0.00075	0.0373295	yes	12.6052
XLOC_070895	XLOC_070895	-	-	chrC3:32605295-32606268	NA	NA	NA	OK	2.32962	0	inf	-nan	0.00075	0.0373295	yes	2.32962
XLOC_071912	XLOC_071912	-	-	chrC3:49248047-49248414	NA	NA	NA	OK	0	2.80398	-inf	-nan	0.00075	0.0373295	yes	-2.80398
XLOC_074200	XLOC_074200	-	-	chrC4:40674527-40674850	NA	NA	NA	OK	4.61376	0	inf	-nan	0.00075	0.0373295	yes	4.61376
XLOC_078288	XLOC_078288	-	-	chrC4:53786562-53786765	NA	NA	NA	OK	0	39.7162	-inf	-nan	0.00075	0.0373295	yes	-39.7162
XLOC_079211	XLOC_079211	XR_001279947.1	LOC106399177	chrC5:7330669-7331144	NA	NA	NA	OK	3.49632	0	inf	-nan	0.00075	0.0373295	yes	3.49632
XLOC_081603	XLOC_081603	-	-	chrC5:6140667-6141108	NA	NA	NA	OK	0	3.39941	-inf	-nan	0.00075	0.0373295	yes	-3.39941
XLOC_085820	XLOC_085820	-	-	chrC6:34873341-34873642	NA	NA	NA	OK	5.57193	0	inf	-nan	0.00075	0.0373295	yes	5.57193
XLOC_088592	XLOC_088592	XM_013848794.1	LOC106407955	chrC7:7267792-7268275	NA	NA	NA	OK	4.27664	0	inf	-nan	0.00075	0.0373295	yes	4.27664
XLOC_091576	XLOC_091576	XM_013848407.1	LOC106407535	chrC7:20373034-20374186	GATA transcription factor 17-like	GO:0005634(nucleus);GO:0043565(sequence-specific DNA binding);GO:0003700(sequence-specific DNA binding transcription factor activity);GO:0008270(zinc ion binding)	NA	OK	3.67713	15.2373	-2.05095	2.03885	0.00075	0.0373295	yes	-11.5602
XLOC_091792	XLOC_091792	XM_013850081.1	LOC106409444	chrC7:23722310-23722777	NA	NA	NA	OK	0	2.22707	-inf	-nan	0.00075	0.0373295	yes	-2.22707
XLOC_021249	XLOC_021249	-	-	chrA3:37280856-37281400	NA	NA	NA	OK	2.69656	0	inf	-nan	0.0008	0.0392176	yes	2.69656
XLOC_021941	XLOC_021941	XM_013882696.1	LOC106440921	chrA3:46662245-46665544	cycloartenol-C-24-methyltransferase	GO:0009506(plasmodesma);GO:0005773(vacuole);GO:0003838(sterol 24-C-methyltransferase activity);GO:0009793(embryo development ending in seed dormancy);GO:0016126(sterol biosynthetic process)	00100(Steroid biosynthesis)	OK	2.74012	9.26818	-1.75805	2.40106	0.0008	0.0392176	yes	-6.52806
XLOC_034745	XLOC_034745	XM_013787991.1	LOC106348279	chrA6:31933449-31936826	squalene monooxygenase 1%2C2-like	GO:0016021(integral to membrane);GO:0050660(flavin adenine dinucleotide binding);GO:0004506(squalene monooxygenase activity)	00100(Steroid biosynthesis);00909(Sesquiterpenoid and triterpenoid biosynthesis)	OK	11.9234	4.95242	1.26758	-2.00491	0.0008	0.0392176	yes	6.97098
XLOC_039343	XLOC_039343	-	-	chrA7:4300626-4301329	NA	NA	NA	OK	0	0.922507	-inf	-nan	0.0008	0.0392176	yes	-0.922507
XLOC_043053	XLOC_043053	XM_013796279.1	LOC106356541	chrA7:16626327-16627669	NA	NA	NA	OK	0	1.30913	-inf	-nan	0.0008	0.0392176	yes	-1.30913
XLOC_045472	XLOC_045472	XM_013800539.1	LOC106360868	chrA8:6531439-6535313	probable methyltransferase PMT14	GO:0000139(Golgi membrane);GO:0016021(integral to membrane);GO:0009505(plant-type cell wall);GO:0005774(vacuolar membrane);GO:0008168(methyltransferase activity)	NA	OK	11.133	5.40317	1.04297	-2.14547	0.0008	0.0392176	yes	5.72983
XLOC_045482	XLOC_045482	-	-	chrA8:6601644-6601817	NA	NA	NA	OK	0	155.374	-inf	-nan	0.0008	0.0392176	yes	-155.374
XLOC_054794	XLOC_054794	XM_013808499.1	LOC106368512	chrA9:38264660-38267141	uncharacterized LOC106368512	GO:0016021(integral to membrane);GO:0005886(plasma membrane);GO:0005524(ATP binding);GO:0004674(protein serine/threonine kinase activity)	NA	OK	7.06739	2.66523	1.40691	-2.26722	0.0008	0.0392176	yes	4.40216
XLOC_062776	XLOC_062776	XM_013819131.1	LOC106379121	chrC2:762053-763709	CASP-like protein 1B1	GO:0016021(integral to membrane);GO:0005886(plasma membrane)	NA	OK	10.8606	29.2403	-1.42886	2.11521	0.0008	0.0392176	yes	-18.3797
XLOC_082552	XLOC_082552	-	-	chrC5:18929164-18929493	NA	NA	NA	OK	5.15476	0	inf	-nan	0.0008	0.0392176	yes	5.15476
XLOC_090504	XLOC_090504	XM_013851510.1	LOC106410882	chrC7:38375032-38377824	protein unc-50 homolog	GO:0016021(integral to membrane)	NA	OK	20.4117	9.09002	1.16704	-2.3477	0.0008	0.0392176	yes	11.3217
XLOC_094468	XLOC_094468	XM_013856977.1;XM_013856976.1	LOC106416142	chrC8:29376170-29378591	transcription factor FAMA-like%2C transcript variant X2	GO:0005634(nucleus);GO:0003677(DNA binding);GO:0010052(guard cell differentiation);GO:0051782(negative regulation of cell division);GO:0045597(positive regulation of cell differentiation);GO:0045893(positive regulation of transcription, DNA-dependent);GO:0006351(transcription, DNA-dependent)	NA	OK	7.62311	2.27887	1.74206	-1.8626	0.0008	0.0392176	yes	5.34424
XLOC_016669	XLOC_016669	-	-	chrA3:31640638-31640912	NA	NA	NA	OK	0	8.97996	-inf	-nan	0.00085	0.0410966	yes	-8.97996
XLOC_018934	XLOC_018934	XM_013876751.1	LOC106435824	chrA3:7559259-7560166	NA	NA	NA	OK	0	0.960105	-inf	-nan	0.00085	0.0410966	yes	-0.960105
XLOC_025117	XLOC_025117	XM_013886578.1;XM_013886567.1;XM_013886569.1;XM_013886570.1;XM_013886571.1;XM_013886572.1;XM_013886573.1;XM_013886574.1;XM_013886575.1;XM_013886576.1;XM_013886579.1;XM_013886580.1;XM_013886581.1;XM_013886582.1;XM_013886568.1	LOC106445084	chrA4:2841538-2843829	NA	NA	NA	OK	5.21616	1.85925	1.48827	-1.59309	0.00085	0.0410966	yes	3.35691
XLOC_040396	XLOC_040396	XM_013792408.1	LOC106352780	chrA7:21492112-21492960	NA	NA	NA	OK	39.5047	18.5855	1.08785	-2.76785	0.00085	0.0410966	yes	20.9192
XLOC_041504	XLOC_041504	XM_013793953.1;XM_013793955.1	LOC106354097	chrA7:38003971-38006547	SEC14 cytosolic factor-like%2C transcript variant X2	GO:0005829(cytosol);GO:0000139(Golgi membrane);GO:0008526(phosphatidylinositol transporter activity);GO:0005515(protein binding);GO:0030437(ascospore formation);GO:0006893(Golgi to plasma membrane transport);GO:0006896(Golgi to vacuole transport);GO:0006674(inositol phosphorylceramide metabolic process);GO:0006675(mannosyl-inositol phosphorylceramide metabolic process);GO:0046470(phosphatidylchol…	NA	OK	8.24406	2.19944	1.90622	-2.11178	0.00085	0.0410966	yes	6.04462
XLOC_065464	XLOC_065464	XM_013823344.1	LOC106383218	chrC3:1975260-1976446	NA	NA	NA	OK	0	0.919004	-inf	-nan	0.00085	0.0410966	yes	-0.919004
XLOC_071433	XLOC_071433	XM_013825756.1	LOC106385859	chrC3:40579071-40579647	monothiol glutaredoxin-S10	GO:0005737(cytoplasm);GO:0005634(nucleus);GO:0051537(2 iron, 2 sulfur cluster binding);GO:0009055(electron carrier activity);GO:0046872(metal ion binding);GO:0015035(protein disulfide oxidoreductase activity);GO:0045454(cell redox homeostasis)	NA	OK	0	1.4865	-inf	-nan	0.00085	0.0410966	yes	-1.4865
XLOC_080067	XLOC_080067	XM_013841249.1	LOC106400858	chrC5:18816635-18817430	germin-like protein subfamily T member 2	GO:0048046(apoplast);GO:0030145(manganese ion binding);GO:0045735(nutrient reservoir activity)	NA	OK	0	0.945195	-inf	-nan	0.00085	0.0410966	yes	-0.945195
XLOC_083143	XLOC_083143	XM_013838290.1	LOC106397665	chrC5:28637133-28637663	NA	NA	NA	OK	0	1.39904	-inf	-nan	0.00085	0.0410966	yes	-1.39904
XLOC_089919	XLOC_089919	-	-	chrC7:28006368-28006937	NA	NA	NA	OK	0	2.28459	-inf	-nan	0.00085	0.0410966	yes	-2.28459
XLOC_092520	XLOC_092520	-	-	chrC7:34655383-34661404	NA	NA	NA	OK	24.1201	59.3448	-1.29889	1.84758	0.00085	0.0410966	yes	-35.2247
XLOC_004366	XLOC_004366	-	-	chrA1:14512441-14512617	NA	NA	NA	OK	0	109.357	-inf	-nan	0.0009	0.0424931	yes	-109.357
XLOC_004384	XLOC_004384	-	-	chrA1:14689885-14690236	NA	NA	NA	OK	0	27.4349	-inf	-nan	0.0009	0.0424931	yes	-27.4349
XLOC_011674	XLOC_011674	XM_013855494.1	LOC106414909	chrA2:28584843-28586527	NA	NA	NA	OK	0	1.25537	-inf	-nan	0.0009	0.0424931	yes	-1.25537
XLOC_012710	XLOC_012710	-	-	chrA2:10239847-10240066	NA	NA	NA	OK	0	23.9412	-inf	-nan	0.0009	0.0424931	yes	-23.9412
XLOC_014631	XLOC_014631	-	-	chrA3:5885372-5885515	NA	NA	NA	OK	0	748.472	-inf	-nan	0.0009	0.0424931	yes	-748.472
XLOC_017763	XLOC_017763	-	-	chrA3:45501231-45501386	NA	NA	NA	OK	0	343.139	-inf	-nan	0.0009	0.0424931	yes	-343.139
XLOC_021774	XLOC_021774	-	-	chrA3:44767414-44767691	NA	NA	NA	OK	0	8.02417	-inf	-nan	0.0009	0.0424931	yes	-8.02417
XLOC_039984	XLOC_039984	-	-	chrA7:15362104-15362641	NA	NA	NA	OK	0	1.93882	-inf	-nan	0.0009	0.0424931	yes	-1.93882
XLOC_051802	XLOC_051802	-	-	chrA9:42744556-42744719	NA	NA	NA	OK	0	212.734	-inf	-nan	0.0009	0.0424931	yes	-212.734
XLOC_058728	XLOC_058728	-	-	chrC1:15542686-15543616	NA	NA	NA	OK	0	1.18119	-inf	-nan	0.0009	0.0424931	yes	-1.18119
XLOC_060357	XLOC_060357	-	-	chrC2:5133789-5133997	NA	NA	NA	OK	0	32.6981	-inf	-nan	0.0009	0.0424931	yes	-32.6981
XLOC_068296	XLOC_068296	XM_013825940.1	LOC106386046	chrC3:46361372-46362074	NA	NA	NA	OK	1.12383	0	inf	-nan	0.0009	0.0424931	yes	1.12383
XLOC_068429	XLOC_068429	-	-	chrC3:48583596-48583944	NA	NA	NA	OK	0	10.4468	-inf	-nan	0.0009	0.0424931	yes	-10.4468
XLOC_075133	XLOC_075133	XM_013835619.1	LOC106395092	chrC4:56310255-56311529	agamous-like MADS-box protein AGL5	GO:0005634(nucleus);GO:0005515(protein binding);GO:0043565(sequence-specific DNA binding);GO:0003700(sequence-specific DNA binding transcription factor activity);GO:0048481(ovule development)	NA	OK	0.903448	0	inf	-nan	0.0009	0.0424931	yes	0.903448
XLOC_079017	XLOC_079017	-	-	chrC5:4164555-4164824	NA	NA	NA	OK	0	8.96529	-inf	-nan	0.0009	0.0424931	yes	-8.96529
XLOC_081604	XLOC_081604	-	-	chrC5:6141677-6141901	NA	NA	NA	OK	0	21.0694	-inf	-nan	0.0009	0.0424931	yes	-21.0694
XLOC_098343	XLOC_098343	-	-	chrC9:20480764-20480915	NA	NA	NA	OK	0	443.299	-inf	-nan	0.0009	0.0424931	yes	-443.299
XLOC_015495	XLOC_015495	XM_013885133.1	LOC106443581	chrA3:16592561-16593563	uncharacterized LOC106443581	GO:0005737(cytoplasm);GO:0005524(ATP binding);GO:0008026(ATP-dependent helicase activity);GO:0003743(translation initiation factor activity)	NA	OK	1.29321	0	inf	-nan	0.00095	0.0444564	yes	1.29321
XLOC_048875	XLOC_048875	XM_013805163.1	LOC106365692	chrA9:2263511-2264090	NA	NA	NA	OK	14.3852	40.0228	-1.47624	3.38554	0.00095	0.0444564	yes	-25.6376
XLOC_061475	XLOC_061475	-	-	chrC2:25777925-25778268	NA	NA	NA	OK	4.61068	0	inf	-nan	0.00095	0.0444564	yes	4.61068
XLOC_095462	XLOC_095462	XM_013853011.1	LOC106412119	chrC8:8571554-8572133	NA	NA	NA	OK	0	1.35481	-inf	-nan	0.00095	0.0444564	yes	-1.35481
XLOC_001195	XLOC_001195	XM_013813936.1	LOC106373805	chrA1:15074298-15075158	NA	NA	NA	OK	1.41701	0	inf	-nan	0.001	0.0461825	yes	1.41701
XLOC_016548	XLOC_016548	-	-	chrA3:29876876-29877252	NA	NA	NA	OK	3.10098	0	inf	-nan	0.001	0.0461825	yes	3.10098
XLOC_023911	XLOC_023911	-	-	chrA4:28674409-28674785	NA	NA	NA	OK	3.10098	0	inf	-nan	0.001	0.0461825	yes	3.10098
XLOC_031244	XLOC_031244	-	-	chrA5:15133070-15133262	NA	NA	NA	OK	37.5894	0	inf	-nan	0.001	0.0461825	yes	37.5894
XLOC_034137	XLOC_034137	-	-	chrA6:22231946-22232131	NA	NA	NA	OK	48.077	0	inf	-nan	0.001	0.0461825	yes	48.077
XLOC_037132	XLOC_037132	-	-	chrA6:16611850-16612153	NA	NA	NA	OK	0	6.84112	-inf	-nan	0.001	0.0461825	yes	-6.84112
XLOC_045285	XLOC_045285	XM_013799256.1	LOC106359582	chrA8:4096485-4097159	monothiol glutaredoxin-S4-like	GO:0005737(cytoplasm);GO:0005634(nucleus);GO:0051537(2 iron, 2 sulfur cluster binding);GO:0009055(electron carrier activity);GO:0046872(metal ion binding);GO:0015035(protein disulfide oxidoreductase activity);GO:0045454(cell redox homeostasis)	NA	OK	0	1.14646	-inf	-nan	0.001	0.0461825	yes	-1.14646
XLOC_063364	XLOC_063364	-	-	chrC2:11093965-11094116	NA	NA	NA	OK	250.055	0	inf	-nan	0.001	0.0461825	yes	250.055
XLOC_068725	XLOC_068725	-	-	chrC3:133354-133615	NA	NA	NA	OK	8.37248	0	inf	-nan	0.001	0.0461825	yes	8.37248
XLOC_084521	XLOC_084521	-	-	chrC6:9944813-9945047	NA	NA	NA	OK	250.055	0	inf	-nan	0.001	0.0461825	yes	250.055
XLOC_099348	XLOC_099348	-	-	chrC9:18149057-18149282	NA	NA	NA	OK	15.519	0	inf	-nan	0.001	0.0461825	yes	15.519
XLOC_010662	XLOC_010662	-	-	chrA2:12470081-12470833	NA	NA	NA	OK	0	1.04039	-inf	-nan	0.00105	0.0481235	yes	-1.04039
XLOC_016615	XLOC_016615	XM_013885603.1	LOC106444081	chrA3:30834132-30836320	GDSL esterase/lipase ESM1-like	GO:0048046(apoplast);GO:0009941(chloroplast envelope);GO:0022626(cytosolic ribosome);GO:0016020(membrane);GO:0005634(nucleus);GO:0005777(peroxisome);GO:0009506(plasmodesma);GO:0005773(vacuole);GO:0016788(hydrolase activity, acting on ester bonds);GO:0042742(defense response to bacterium);GO:0019762(glucosinolate catabolic process);GO:0016042(lipid catabolic process);GO:0009409(response to cold);G…	NA	OK	7.70792	1.50334	2.35817	-2.82331	0.00105	0.0481235	yes	6.20458
XLOC_046016	XLOC_046016	XR_001272924.1;XR_001272925.1;XR_001272926.1;XR_001272928.1;XR_001272922.1;XR_001272927.1;XR_001272923.1;XR_001272929.1	LOC106361460,LOC106361461	chrA8:14019153-14045487	NA	NA	NA	OK	1.86384	0.0844738	4.46363	-0.753197	0.00105	0.0481235	yes	1.77937
XLOC_053431	XLOC_053431	XM_013806638.1	LOC106366959	chrA9:18747484-18748579	CASP-like protein 2B1	GO:0016021(integral to membrane);GO:0005886(plasma membrane)	NA	OK	18.6214	39.4116	-1.08166	2.09759	0.00105	0.0481235	yes	-20.7902
XLOC_053816	XLOC_053816	-	-	chrA9:24164215-24164487	NA	NA	NA	OK	0	17.9572	-inf	-nan	0.00105	0.0481235	yes	-17.9572
XLOC_057369	XLOC_057369	XM_013814112.1	LOC106374007	chrC1:39162201-39163301	transcription factor bHLH47-like	GO:0005634(nucleus);GO:0003677(DNA binding);GO:0003700(sequence-specific DNA binding transcription factor activity);GO:0010106(cellular response to iron ion starvation);GO:0055072(iron ion homeostasis)	NA	OK	13.0338	29.1909	-1.16326	2.72707	0.00105	0.0481235	yes	-16.1571
XLOC_080016	XLOC_080016	XM_013841626.1;XM_013841625.1	LOC106401169	chrC5:18102315-18106388	NA	NA	NA	OK	6.84111	3.1192	1.13305	-1.97057	0.00105	0.0481235	yes	3.72191
XLOC_002445	XLOC_002445	-	-	chrA1:33796225-33796674	NA	NA	NA	OK	0	2.29134	-inf	-nan	0.0011	0.0490842	yes	-2.29134
XLOC_014935	XLOC_014935	-	-	chrA3:9049072-9049223	NA	NA	NA	OK	0	426.249	-inf	-nan	0.0011	0.0490842	yes	-426.249
XLOC_015141	XLOC_015141	-	-	chrA3:12100737-12100961	NA	NA	NA	OK	0	20.2591	-inf	-nan	0.0011	0.0490842	yes	-20.2591
XLOC_018116	XLOC_018116	-	-	chrA3:50415416-50415845	NA	NA	NA	OK	0	2.47044	-inf	-nan	0.0011	0.0490842	yes	-2.47044
XLOC_024366	XLOC_024366	-	-	chrA4:35815336-35815538	NA	NA	NA	OK	0	57.3138	-inf	-nan	0.0011	0.0490842	yes	-57.3138
XLOC_028365	XLOC_028365	-	-	chrA5:9547881-9548095	NA	NA	NA	OK	0	26.3797	-inf	-nan	0.0011	0.0490842	yes	-26.3797
XLOC_029445	XLOC_029445	XM_013896316.1	LOC106454147	chrA5:27293402-27295002	CBL-interacting serine/threonine-protein kinase 15-like	GO:0005524(ATP binding);GO:0004674(protein serine/threonine kinase activity);GO:0009738(abscisic acid mediated signaling pathway);GO:0009788(negative regulation of abscisic acid mediated signaling pathway)	NA	OK	5.17185	14.163	-1.45338	2.81815	0.0011	0.0490842	yes	-8.99115
XLOC_035731	XLOC_035731	-	-	chrA6:46397946-46398390	NA	NA	NA	OK	1.44681	0	inf	-nan	0.0011	0.0490842	yes	1.44681
XLOC_038651	XLOC_038651	XM_013788824.1	LOC106348971	chrA6:41014324-41015858	nitrile-specifier protein 5	GO:0005829(cytosol);GO:0019762(glucosinolate catabolic process);GO:0080028(nitrile biosynthetic process)	NA	OK	4.65889	12.483	-1.42191	2.54855	0.0011	0.0490842	yes	-7.82411
XLOC_039595	XLOC_039595	-	-	chrA7:10121355-10121671	NA	NA	NA	OK	0	27.1375	-inf	-nan	0.0011	0.0490842	yes	-27.1375
XLOC_044263	XLOC_044263	XM_013793649.1	LOC106353840	chrA7:35530418-35533887	proline-rich receptor-like protein kinase PERK9	GO:0016021(integral to membrane);GO:0005886(plasma membrane);GO:0005524(ATP binding);GO:0004674(protein serine/threonine kinase activity)	NA	OK	2.39733	6.16902	-1.36361	2.17186	0.0011	0.0490842	yes	-3.77169
XLOC_049721	XLOC_049721	-	-	chrA9:14595891-14596117	NA	NA	NA	OK	0	19.2939	-inf	-nan	0.0011	0.0490842	yes	-19.2939
XLOC_051271	XLOC_051271	XM_013808370.1	LOC106368412	chrA9:37507502-37508183	SKP1-like protein 13	GO:0005829(cytosol);GO:0005634(nucleus);GO:0009524(phragmoplast);GO:0005886(plasma membrane);GO:0005819(spindle);GO:0005515(protein binding);GO:0009734(auxin mediated signaling pathway);GO:0007059(chromosome segregation);GO:0009873(ethylene mediated signaling pathway);GO:0044419(interspecies interaction between organisms);GO:0007275(multicellular organismal development);GO:0045910(negative regula…	04141(Protein processing in endoplasmic reticulum);04120(Ubiquitin mediated proteolysis)	OK	0	1.0856	-inf	-nan	0.0011	0.0490842	yes	-1.0856
XLOC_054611	XLOC_054611	XM_013808232.1	LOC106368310	chrA9:35762816-35764696	magnesium transporter MRS2-4	GO:0016021(integral to membrane);GO:0005886(plasma membrane);GO:0015095(magnesium ion transmembrane transporter activity)	NA	OK	4.36193	10.5181	-1.26984	2.24796	0.0011	0.0490842	yes	-6.15617
XLOC_059917	XLOC_059917	-	-	chrC1:42263309-42263786	NA	NA	NA	OK	0	1.98418	-inf	-nan	0.0011	0.0490842	yes	-1.98418
XLOC_065283	XLOC_065283	XM_013819082.1	LOC106379059	chrC2:45041853-45043094	probable WRKY transcription factor 51	GO:0005634(nucleus);GO:0043565(sequence-specific DNA binding);GO:0003700(sequence-specific DNA binding transcription factor activity);GO:0042742(defense response to bacterium);GO:0050832(defense response to fungus);GO:0009867(jasmonic acid mediated signaling pathway)	NA	OK	0	1.83209	-inf	-nan	0.0011	0.0490842	yes	-1.83209
XLOC_066363	XLOC_066363	-	-	chrC3:16805189-16805652	NA	NA	NA	OK	0	2.095	-inf	-nan	0.0011	0.0490842	yes	-2.095
XLOC_073425	XLOC_073425	-	-	chrC4:24763677-24763863	NA	NA	NA	OK	0	68.1246	-inf	-nan	0.0011	0.0490842	yes	-68.1246
XLOC_074168	XLOC_074168	-	-	chrC4:39909271-39909469	NA	NA	NA	OK	0	43.4707	-inf	-nan	0.0011	0.0490842	yes	-43.4707
XLOC_080886	XLOC_080886	-	-	chrC5:33827425-33828096	NA	NA	NA	OK	0	3.71723	-inf	-nan	0.0011	0.0490842	yes	-3.71723
XLOC_089384	XLOC_089384	XM_013850051.1	LOC106409405	chrC7:20278516-20279226	NA	NA	NA	OK	0	1.05477	-inf	-nan	0.0011	0.0490842	yes	-1.05477
XLOC_092706	XLOC_092706	-	-	chrC7:37885585-37885736	NA	NA	NA	OK	0	426.249	-inf	-nan	0.0011	0.0490842	yes	-426.249
XLOC_093263	XLOC_093263	XM_013852601.1	LOC106411778	chrC8:10557939-10558634	root meristem growth factor 6-like	GO:0005615(extracellular space);GO:0008083(growth factor activity);GO:0030154(cell differentiation);GO:0008284(positive regulation of cell proliferation)	NA	OK	0	1.32514	-inf	-nan	0.0011	0.0490842	yes	-1.32514
XLOC_095360	XLOC_095360	-	-	chrC8:6729384-6729899	NA	NA	NA	OK	0	40.6042	-inf	-nan	0.0011	0.0490842	yes	-40.6042
XLOC_098364	XLOC_098364	-	-	chrC9:20979303-20979475	NA	NA	NA	OK	0	127.342	-inf	-nan	0.0011	0.0490842	yes	-127.342

## Sheet: DEGs in roots
Table S1. The DEGs between ST and MS treatments in leaves and roots.
test_id	gene_id	nearest_ref_id	gene	locus	Description	GO_term	KEGG	status	MSR_fpkm	STR_fpkm	log2(fold_change)	test_stat	p_value	q_value	significant	UP OR DOWN
XLOC_000015	XLOC_000015	XM_013809583.1	LOC106369422	chrA1:191451-192074	NA	NA	NA	OK	0	4.90236	-inf	-nan	5e-05	0.00300793	yes	-4.90236
XLOC_000502	XLOC_000502	-	-	chrA1:5747850-5748331	NA	NA	NA	OK	3.29335	0	inf	-nan	5e-05	0.00300793	yes	3.29335
XLOC_000678	XLOC_000678	XM_013836942.1;XM_013837054.1;XR_001279513.1;XM_013837133.1	LOC106396501	chrA1:7822883-7829218	uncharacterized LOC106396501%2C transcript variant X4	GO:0005634(nucleus);GO:0003677(DNA binding);GO:0000077(DNA damage checkpoint);GO:0040020(regulation of meiosis);GO:0006355(regulation of transcription, DNA-dependent);GO:0010332(response to gamma radiation);GO:0006351(transcription, DNA-dependent)	NA	OK	0	0.639118	-inf	-nan	5e-05	0.00300793	yes	-0.639118
XLOC_000790	XLOC_000790	-	-	chrA1:9681665-9681884	NA	NA	NA	OK	58.9751	0	inf	-nan	5e-05	0.00300793	yes	58.9751
XLOC_000889	XLOC_000889	XR_001283527.1;XR_001283500.1;XR_001283437.1;XR_001283543.1;XR_001283372.1;XR_001283393.1;XR_001283379.1;XR_001283474.1;XR_001283420.1;XR_001283452.1;XR_001283361.1	LOC106417577	chrA1:11538684-11541375	NA	NA	NA	OK	0	1.30411	-inf	-nan	5e-05	0.00300793	yes	-1.30411
XLOC_000972	XLOC_000972	-	-	chrA1:12384269-12384704	NA	NA	NA	OK	3.19973	0	inf	-nan	5e-05	0.00300793	yes	3.19973
XLOC_001075	XLOC_001075	-	-	chrA1:13638653-13638906	NA	NA	NA	OK	22.9615	0	inf	-nan	5e-05	0.00300793	yes	22.9615
XLOC_001098	XLOC_001098	XM_013878958.1	LOC106437934	chrA1:13920262-13924238	NA	NA	NA	OK	0	2.09606	-inf	-nan	5e-05	0.00300793	yes	-2.09606
XLOC_001100	XLOC_001100	-	-	chrA1:13930481-13930795	NA	NA	NA	OK	8.20815	0	inf	-nan	5e-05	0.00300793	yes	8.20815
XLOC_001157	XLOC_001157	-	-	chrA1:14753335-14753602	NA	NA	NA	OK	17.5888	0	inf	-nan	5e-05	0.00300793	yes	17.5888
XLOC_001248	XLOC_001248	XM_013814119.1	LOC106374012	chrA1:15888126-15889635	oligopeptide transporter 7-like	GO:0016021(integral to membrane);GO:0015198(oligopeptide transporter activity);GO:0015031(protein transport);GO:0055085(transmembrane transport)	NA	OK	0	1.00582	-inf	-nan	5e-05	0.00300793	yes	-1.00582
XLOC_001372	XLOC_001372	-	-	chrA1:17356935-17357461	NA	NA	NA	OK	0	5.53373	-inf	-nan	5e-05	0.00300793	yes	-5.53373
XLOC_001390	XLOC_001390	XM_013814600.1	LOC106374605	chrA1:17566257-17567183	NA	NA	NA	OK	0	1.36799	-inf	-nan	5e-05	0.00300793	yes	-1.36799
XLOC_001527	XLOC_001527	-	-	chrA1:19481300-19482082	NA	NA	NA	OK	0	1.88764	-inf	-nan	5e-05	0.00300793	yes	-1.88764
XLOC_001564	XLOC_001564	XM_013885136.1	LOC106443584	chrA1:19935163-19936742	NA	NA	NA	OK	16.9572	37.3877	-1.14066	3.05543	5e-05	0.00300793	yes	-20.4305
XLOC_001861	XLOC_001861	-	-	chrA1:23892609-23892929	NA	NA	NA	OK	8.38601	0	inf	-nan	5e-05	0.00300793	yes	8.38601
XLOC_001880	XLOC_001880	-	-	chrA1:24093637-24093788	NA	NA	NA	OK	884.413	0	inf	-nan	5e-05	0.00300793	yes	884.413
XLOC_001967	XLOC_001967	XM_013817058.1	LOC106376925	chrA1:25452495-25454107	heat stress transcription factor A-7a-like	GO:0005634(nucleus);GO:0043565(sequence-specific DNA binding);GO:0003700(sequence-specific DNA binding transcription factor activity);GO:0032268(regulation of cellular protein metabolic process);GO:0009408(response to heat);GO:0009644(response to high light intensity)	NA	OK	0	0.962124	-inf	-nan	5e-05	0.00300793	yes	-0.962124
XLOC_001993	XLOC_001993	XM_013817232.1	LOC106377071	chrA1:25710427-25712060	NA	NA	NA	OK	1.18953	0	inf	-nan	5e-05	0.00300793	yes	1.18953
XLOC_002169	XLOC_002169	-	-	chrA1:28376980-28377419	NA	NA	NA	OK	3.51711	0	inf	-nan	5e-05	0.00300793	yes	3.51711
XLOC_002205	XLOC_002205	XM_013892981.1	LOC106451115	chrA1:28938060-28939841	NA	NA	NA	OK	0	0.889016	-inf	-nan	5e-05	0.00300793	yes	-0.889016
XLOC_002236	XLOC_002236	XM_013893393.1	LOC106451458	chrA1:29750110-29753367	la-related protein 1C	GO:0016021(integral to membrane);GO:0005886(plasma membrane);GO:0005524(ATP binding);GO:0004674(protein serine/threonine kinase activity);GO:0004872(receptor activity)	NA	OK	5.12505	12.6971	-1.30886	2.7649	5e-05	0.00300793	yes	-7.57205
XLOC_002611	XLOC_002611	-	-	chrA1:36257852-36258003	NA	NA	NA	OK	655.64	0	inf	-nan	5e-05	0.00300793	yes	655.64
XLOC_002668	XLOC_002668	-	-	chrA1:37676949-37677943	NA	NA	NA	OK	11.2748	0	inf	-nan	5e-05	0.00300793	yes	11.2748
XLOC_002767	XLOC_002767	-	-	chrA1:39168389-39168712	NA	NA	NA	OK	11.5963	0	inf	-nan	5e-05	0.00300793	yes	11.5963
XLOC_003111	XLOC_003111	-	-	chrA1:44670354-44670715	NA	NA	NA	OK	0	14.0063	-inf	-nan	5e-05	0.00300793	yes	-14.0063
XLOC_003347	XLOC_003347	XM_013875470.1;XM_013876063.1	LOC106434309	chrA1:889937-892062	NA	NA	NA	OK	0	0.692371	-inf	-nan	5e-05	0.00300793	yes	-0.692371
XLOC_003373	XLOC_003373	XM_013882007.1	LOC106440331	chrA1:1158373-1159779	NA	NA	NA	OK	0	0.93758	-inf	-nan	5e-05	0.00300793	yes	-0.93758
XLOC_003572	XLOC_003572	XM_013795847.1	LOC106355969	chrA1:3128510-3130320	NA	NA	NA	OK	1.37238	0	inf	-nan	5e-05	0.00300793	yes	1.37238
XLOC_003771	XLOC_003771	-	-	chrA1:5746278-5746922	NA	NA	NA	OK	0	1.82426	-inf	-nan	5e-05	0.00300793	yes	-1.82426
XLOC_003899	XLOC_003899	XM_013812384.1;XM_013812392.1;XM_013812397.1;XM_013812405.1	LOC106372217	chrA1:7295480-7298302	NA	NA	NA	OK	0	0.829887	-inf	-nan	5e-05	0.00300793	yes	-0.829887
XLOC_004185	XLOC_004185	-	-	chrA1:12361652-12361839	NA	NA	NA	OK	137.53	0	inf	-nan	5e-05	0.00300793	yes	137.53
XLOC_004362	XLOC_004362	-	-	chrA1:14488758-14489416	NA	NA	NA	OK	0	4.19489	-inf	-nan	5e-05	0.00300793	yes	-4.19489
XLOC_004540	XLOC_004540	XR_001287747.1	LOC106440759	chrA1:16626096-16626847	NA	NA	NA	OK	0	1.89499	-inf	-nan	5e-05	0.00300793	yes	-1.89499
XLOC_004587	XLOC_004587	XM_013883125.1	LOC106441288	chrA1:17128310-17131368	NA	NA	NA	OK	0	2.68775	-inf	-nan	5e-05	0.00300793	yes	-2.68775
XLOC_004694	XLOC_004694	-	-	chrA1:18410318-18411224	NA	NA	NA	OK	0	2.33286	-inf	-nan	5e-05	0.00300793	yes	-2.33286
XLOC_004777	XLOC_004777	-	-	chrA1:19762763-19763322	NA	NA	NA	OK	0	1.84345	-inf	-nan	5e-05	0.00300793	yes	-1.84345
XLOC_005027	XLOC_005027	XM_013800562.1	LOC106360886	chrA1:22915924-22917805	NA	NA	NA	OK	0.74502	0	inf	-nan	5e-05	0.00300793	yes	0.74502
XLOC_005084	XLOC_005084	XM_013816650.1	LOC106376551	chrA1:23857346-23858418	NA	NA	NA	OK	0	1.11406	-inf	-nan	5e-05	0.00300793	yes	-1.11406
XLOC_005111	XLOC_005111	XM_013889671.1	LOC106447685	chrA1:24470913-24475657	probable pectinesterase/pectinesterase inhibitor 34	GO:0005618(cell wall);GO:0016021(integral to membrane);GO:0045330(aspartyl esterase activity);GO:0004857(enzyme inhibitor activity);GO:0030599(pectinesterase activity);GO:0042545(cell wall modification);GO:0007047(cellular cell wall organization)	NA	OK	0	0.706159	-inf	-nan	5e-05	0.00300793	yes	-0.706159
XLOC_005137	XLOC_005137	-	-	chrA1:25051167-25051540	NA	NA	NA	OK	10.2817	0	inf	-nan	5e-05	0.00300793	yes	10.2817
XLOC_005511	XLOC_005511	-	-	chrA1:30744340-30744633	NA	NA	NA	OK	16.937	0	inf	-nan	5e-05	0.00300793	yes	16.937
XLOC_005757	XLOC_005757	XM_013896528.1	LOC106454402	chrA1:34973801-34974802	fasciclin-like arabinogalactan protein 19	GO:0005576(extracellular region)	NA	OK	1.29687	0	inf	-nan	5e-05	0.00300793	yes	1.29687
XLOC_005767	XLOC_005767	XM_013896637.1	LOC106454515	chrA1:35061681-35062696	10 kDa chaperonin-like	GO:0005737(cytoplasm);GO:0005524(ATP binding);GO:0006457(protein folding)	NA	OK	0	2.27483	-inf	-nan	5e-05	0.00300793	yes	-2.27483
XLOC_005888	XLOC_005888	-	-	chrA1:36996796-36997019	NA	NA	NA	OK	35.7044	0	inf	-nan	5e-05	0.00300793	yes	35.7044
XLOC_006567	XLOC_006567	-	-	chrA10:434426-435035	NA	NA	NA	OK	0	2.71086	-inf	-nan	5e-05	0.00300793	yes	-2.71086
XLOC_006586	XLOC_006586	-	-	chrA10:706410-706912	NA	NA	NA	OK	0	3.99076	-inf	-nan	5e-05	0.00300793	yes	-3.99076
XLOC_006815	XLOC_006815	XM_013810219.1	LOC106370157	chrA10:3098360-3099483	NA	NA	NA	OK	0	0.748156	-inf	-nan	5e-05	0.00300793	yes	-0.748156
XLOC_006859	XLOC_006859	XM_013810239.1	LOC106370181	chrA10:3854294-3855907	NA	NA	NA	OK	0	1.22962	-inf	-nan	5e-05	0.00300793	yes	-1.22962
XLOC_007225	XLOC_007225	-	-	chrA10:8807775-8807938	NA	NA	NA	OK	513.02	0	inf	-nan	5e-05	0.00300793	yes	513.02
XLOC_007297	XLOC_007297	-	-	chrA10:11336154-11336746	NA	NA	NA	OK	2.01136	0	inf	-nan	5e-05	0.00300793	yes	2.01136
XLOC_007442	XLOC_007442	-	-	chrA10:12766837-12767594	NA	NA	NA	OK	3.43201	0	inf	-nan	5e-05	0.00300793	yes	3.43201
XLOC_007530	XLOC_007530	XM_013812020.1	LOC106371911	chrA10:14137794-14138453	50S ribosomal protein L33-like	GO:0005840(ribosome);GO:0003735(structural constituent of ribosome);GO:0006412(translation)	03010(Ribosome)	OK	54.4217	119.788	-1.13823	2.45098	5e-05	0.00300793	yes	-65.3663
XLOC_007667	XLOC_007667	-	-	chrA10:16292460-16292816	NA	NA	NA	OK	0	5.79921	-inf	-nan	5e-05	0.00300793	yes	-5.79921
XLOC_007903	XLOC_007903	XM_013812636.1	LOC106372427	chrA10:18597314-18603615	adenine phosphoribosyltransferase 5-like	GO:0005737(cytoplasm);GO:0005886(plasma membrane);GO:0003999(adenine phosphoribosyltransferase activity);GO:0006168(adenine salvage);GO:0006166(purine ribonucleoside salvage)	00230(Purine metabolism)	OK	0	1.32568	-inf	-nan	5e-05	0.00300793	yes	-1.32568
XLOC_007957	XLOC_007957	XM_013812707.1;XM_013812706.1	LOC106372484	chrA10:18934212-18937081	BTB/POZ domain-containing protein DOT3-like%2C transcript variant X1	GO:0004871(signal transducer activity);GO:0010588(cotyledon vascular tissue pattern formation);GO:0010305(leaf vascular tissue pattern formation);GO:0010087(phloem or xylem histogenesis);GO:0080022(primary root development);GO:0009416(response to light stimulus);GO:0048367(shoot development)	NA	OK	0	0.595941	-inf	-nan	5e-05	0.00300793	yes	-0.595941
XLOC_008129	XLOC_008129	XM_013812971.1	LOC106372698	chrA10:20528992-20531096	salicylate/benzoate carboxyl methyltransferase-like	GO:0008168(methyltransferase activity)	NA	OK	0	0.740901	-inf	-nan	5e-05	0.00300793	yes	-0.740901
XLOC_008334	XLOC_008334	XR_001274431.1;XR_001274433.1;XR_001274435.1;XR_001274430.1;XR_001274432.1;XR_001274434.1	LOC106371055	chrA10:2088077-2090412	NA	NA	NA	OK	0	1.70364	-inf	-nan	5e-05	0.00300793	yes	-1.70364
XLOC_008462	XLOC_008462	XM_013810255.1	LOC106370199	chrA10:4193091-4194328	zinc finger protein ZAT4-like	GO:0005634(nucleus);GO:0003676(nucleic acid binding);GO:0008270(zinc ion binding);GO:0006355(regulation of transcription, DNA-dependent);GO:0006351(transcription, DNA-dependent)	NA	OK	0	0.909296	-inf	-nan	5e-05	0.00300793	yes	-0.909296
XLOC_008769	XLOC_008769	XM_013810383.1;XR_001274286.1	LOC106370362	chrA10:8760343-8761869	NA	NA	NA	OK	0	1.10131	-inf	-nan	5e-05	0.00300793	yes	-1.10131
XLOC_008984	XLOC_008984	-	-	chrA10:12577290-12578268	NA	NA	NA	OK	1.4631	0	inf	-nan	5e-05	0.00300793	yes	1.4631
XLOC_009304	XLOC_009304	-	-	chrA10:16825823-16826134	NA	NA	NA	OK	0	9.74616	-inf	-nan	5e-05	0.00300793	yes	-9.74616
XLOC_009362	XLOC_009362	XR_001274347.1	LOC106370603	chrA10:17437287-17438189	NA	NA	NA	OK	0	1.82273	-inf	-nan	5e-05	0.00300793	yes	-1.82273
XLOC_010412	XLOC_010412	-	-	chrA2:8638464-8638691	NA	NA	NA	OK	32.5774	0	inf	-nan	5e-05	0.00300793	yes	32.5774
XLOC_010472	XLOC_010472	XM_013832211.1	LOC106391534	chrA2:9604160-9604972	NA	NA	NA	OK	0	2.23808	-inf	-nan	5e-05	0.00300793	yes	-2.23808
XLOC_010537	XLOC_010537	XR_001283859.1	LOC106419601	chrA2:10536227-10537414	NA	NA	NA	OK	0	4.42177	-inf	-nan	5e-05	0.00300793	yes	-4.42177
XLOC_010591	XLOC_010591	-	-	chrA2:11134623-11134890	NA	NA	NA	OK	27.0432	0	inf	-nan	5e-05	0.00300793	yes	27.0432
XLOC_010988	XLOC_010988	-	-	chrA2:18481340-18481772	NA	NA	NA	OK	4.69226	0	inf	-nan	5e-05	0.00300793	yes	4.69226
XLOC_011035	XLOC_011035	XR_001279653.1	LOC106397250	chrA2:19656064-19657797	NA	NA	NA	OK	0	1.11426	-inf	-nan	5e-05	0.00300793	yes	-1.11426
XLOC_011341	XLOC_011341	XM_013840379.1	LOC106399933	chrA2:24026254-24027453	protein HAIKU1-like	GO:0016021(integral to membrane);GO:0005886(plasma membrane);GO:0005524(ATP binding);GO:0004674(protein serine/threonine kinase activity)	NA	OK	48.0645	13.329	1.85041	-5.30661	5e-05	0.00300793	yes	34.7355
XLOC_011468	XLOC_011468	XM_013865149.1	LOC106424392	chrA2:26075541-26075900	protein IDA-LIKE 1-like	GO:0005615(extracellular space);GO:0010227(floral organ abscission)	NA	OK	0	7.16002	-inf	-nan	5e-05	0.00300793	yes	-7.16002
XLOC_011665	XLOC_011665	-	-	chrA2:28488239-28489368	NA	NA	NA	OK	23.5718	56.578	-1.26318	3.95585	5e-05	0.00300793	yes	-33.0062
XLOC_011865	XLOC_011865	XM_013866788.1	LOC106426073	chrA2:30724113-30725027	cyclin-dependent kinase inhibitor 2-like	GO:0005654(nucleoplasm);GO:0004861(cyclin-dependent protein kinase inhibitor activity);GO:0005515(protein binding);GO:0007050(cell cycle arrest);GO:0042023(DNA endoreduplication);GO:0045736(negative regulation of cyclin-dependent protein kinase activity)	NA	OK	0	1.30738	-inf	-nan	5e-05	0.00300793	yes	-1.30738
XLOC_012236	XLOC_012236	XM_013857980.1	LOC106417122	chrA2:3714977-3718223	transcription factor bHLH96-like	GO:0005634(nucleus);GO:0003677(DNA binding);GO:0006355(regulation of transcription, DNA-dependent);GO:0006351(transcription, DNA-dependent)	NA	OK	0	3.84308	-inf	-nan	5e-05	0.00300793	yes	-3.84308
XLOC_012423	XLOC_012423	-	-	chrA2:6238858-6239009	NA	NA	NA	OK	1028.23	0	inf	-nan	5e-05	0.00300793	yes	1028.23
XLOC_012482	XLOC_012482	-	-	chrA2:7023526-7024214	NA	NA	NA	OK	0	2.48938	-inf	-nan	5e-05	0.00300793	yes	-2.48938
XLOC_012932	XLOC_012932	XM_013861540.1	LOC106420703	chrA2:13799958-13800852	NA	NA	NA	OK	0	1.93662	-inf	-nan	5e-05	0.00300793	yes	-1.93662
XLOC_013051	XLOC_013051	XM_013862174.1	LOC106421331	chrA2:16005020-16007992	NAC domain-containing protein 30-like	GO:0005634(nucleus);GO:0003677(DNA binding);GO:0007275(multicellular organismal development);GO:0006355(regulation of transcription, DNA-dependent);GO:0006351(transcription, DNA-dependent)	NA	OK	0.79662	0	inf	-nan	5e-05	0.00300793	yes	0.79662
XLOC_013130	XLOC_013130	XM_013852191.1	LOC106411426	chrA2:17384780-17385749	F-box protein At2g02240-like	GO:0009793(embryo development ending in seed dormancy)	NA	OK	1.74147	0	inf	-nan	5e-05	0.00300793	yes	1.74147
XLOC_013146	XLOC_013146	-	-	chrA2:17524660-17525181	NA	NA	NA	OK	0	3.44804	-inf	-nan	5e-05	0.00300793	yes	-3.44804
XLOC_013147	XLOC_013147	-	-	chrA2:17525373-17525750	NA	NA	NA	OK	4.91215	0	inf	-nan	5e-05	0.00300793	yes	4.91215
XLOC_013469	XLOC_013469	XM_013864321.1	LOC106423547	chrA2:23486937-23487603	NA	NA	NA	OK	19.705	53.8439	-1.45023	4.41774	5e-05	0.00300793	yes	-34.1389
XLOC_013951	XLOC_013951	XM_013845723.1	LOC106405120	chrA2:30250695-30256154	beta-galactosidase 6-like	GO:0048046(apoplast);GO:0005618(cell wall);GO:0004565(beta-galactosidase activity);GO:0043169(cation binding);GO:0005975(carbohydrate metabolic process);GO:0048354(mucilage biosynthetic process involved in seed coat development);GO:0009827(plant-type cell wall modification)	NA	OK	0	0.978436	-inf	-nan	5e-05	0.00300793	yes	-0.978436
XLOC_013995	XLOC_013995	XM_013866770.1	LOC106426052	chrA2:30696753-30697568	NA	NA	NA	OK	0	3.5256	-inf	-nan	5e-05	0.00300793	yes	-3.5256
XLOC_014037	XLOC_014037	XR_001285290.1	LOC106426351	chrA2:31283115-31283861	NA	NA	NA	OK	0	5.1439	-inf	-nan	5e-05	0.00300793	yes	-5.1439
XLOC_014077	XLOC_014077	XM_013867845.1	LOC106427109	chrA3:60957-63936	NA	NA	NA	OK	16.3397	7.44707	1.13363	-3.06358	5e-05	0.00300793	yes	8.89263
XLOC_014084	XLOC_014084	XM_013867978.1	LOC106427244	chrA3:102229-103663	NA	NA	NA	OK	0	0.895595	-inf	-nan	5e-05	0.00300793	yes	-0.895595
XLOC_014126	XLOC_014126	XM_013884587.1	LOC106442965	chrA3:475689-476696	NA	NA	NA	OK	0	0.925102	-inf	-nan	5e-05	0.00300793	yes	-0.925102
XLOC_014223	XLOC_014223	XM_013869543.1	LOC106428787	chrA3:1200265-1200643	NA	NA	NA	OK	0	4.47832	-inf	-nan	5e-05	0.00300793	yes	-4.47832
XLOC_014266	XLOC_014266	XR_001287911.1	LOC106443027	chrA3:1610587-1611511	NA	NA	NA	OK	0	1.41053	-inf	-nan	5e-05	0.00300793	yes	-1.41053
XLOC_014306	XLOC_014306	-	-	chrA3:2381266-2381859	NA	NA	NA	OK	0	3.98295	-inf	-nan	5e-05	0.00300793	yes	-3.98295
XLOC_014402	XLOC_014402	-	-	chrA3:3535633-3536329	NA	NA	NA	OK	0	8.73455	-inf	-nan	5e-05	0.00300793	yes	-8.73455
XLOC_014505	XLOC_014505	XM_013884719.1	LOC106443124	chrA3:4579814-4582091	NA	NA	NA	OK	0	0.838502	-inf	-nan	5e-05	0.00300793	yes	-0.838502
XLOC_014734	XLOC_014734	XM_013884792.1	LOC106443213	chrA3:6675453-6677063	protein SRG1-like	GO:0046872(metal ion binding);GO:0016706(oxidoreductase activity, acting on paired donors, with incorporation or reduction of molecular oxygen, 2-oxoglutarate as one donor, and incorporation of one atom each of oxygen into both donors);GO:0010260(organ senescence)	NA	OK	1.19294	0	inf	-nan	5e-05	0.00300793	yes	1.19294
XLOC_014821	XLOC_014821	XM_013876866.1	LOC106435924	chrA3:7607706-7609302	probable phytol kinase 2%2C chloroplastic	GO:0031969(chloroplast membrane);GO:0016021(integral to membrane);GO:0052669(CTP:2-trans,-6-trans-farnesol kinase activity);GO:0052670(geraniol kinase activity);GO:0052671(geranylgeraniol kinase activity);GO:0016301(kinase activity);GO:0048440(carpel development);GO:0016487(farnesol metabolic process);GO:0009737(response to abscisic acid stimulus)	00900(Terpenoid backbone biosynthesis)	OK	0	1.51545	-inf	-nan	5e-05	0.00300793	yes	-1.51545
XLOC_014822	XLOC_014822	XM_013876877.1	LOC106435934	chrA3:7609723-7611157	probable phytol kinase 2%2C chloroplastic	GO:0031969(chloroplast membrane);GO:0016021(integral to membrane);GO:0052669(CTP:2-trans,-6-trans-farnesol kinase activity);GO:0052670(geraniol kinase activity);GO:0052671(geranylgeraniol kinase activity);GO:0016301(kinase activity);GO:0048440(carpel development);GO:0016487(farnesol metabolic process);GO:0009737(response to abscisic acid stimulus)	00900(Terpenoid backbone biosynthesis)	OK	0	1.72478	-inf	-nan	5e-05	0.00300793	yes	-1.72478
XLOC_014898	XLOC_014898	-	-	chrA3:8216092-8216453	NA	NA	NA	OK	17.2872	0	inf	-nan	5e-05	0.00300793	yes	17.2872
XLOC_015130	XLOC_015130	XM_013884987.1	LOC106443423	chrA3:11978331-11979086	NA	NA	NA	OK	0	1.27555	-inf	-nan	5e-05	0.00300793	yes	-1.27555
XLOC_015285	XLOC_015285	XM_013885038.1	LOC106443478	chrA3:14079146-14080736	NA	NA	NA	OK	0	1.01598	-inf	-nan	5e-05	0.00300793	yes	-1.01598
XLOC_015292	XLOC_015292	-	-	chrA3:14140673-14140924	NA	NA	NA	OK	0	16.3154	-inf	-nan	5e-05	0.00300793	yes	-16.3154
XLOC_015426	XLOC_015426	XM_013878971.1	LOC106437946	chrA3:15739205-15741663	NA	NA	NA	OK	0	0.796495	-inf	-nan	5e-05	0.00300793	yes	-0.796495
XLOC_015636	XLOC_015636	-	-	chrA3:17992576-17993118	NA	NA	NA	OK	0	3.51888	-inf	-nan	5e-05	0.00300793	yes	-3.51888
XLOC_015646	XLOC_015646	XM_013885193.1	LOC106443645	chrA3:18080075-18080606	NA	NA	NA	OK	0	2.17374	-inf	-nan	5e-05	0.00300793	yes	-2.17374
XLOC_015681	XLOC_015681	XM_013885210.1	LOC106443666	chrA3:18370375-18371455	NA	NA	NA	OK	0.965151	0	inf	-nan	5e-05	0.00300793	yes	0.965151
XLOC_015809	XLOC_015809	XM_013885274.1	LOC106443723	chrA3:20606551-20607794	NA	NA	NA	OK	0	1.30109	-inf	-nan	5e-05	0.00300793	yes	-1.30109
XLOC_016065	XLOC_016065	-	-	chrA3:23399342-23399944	NA	NA	NA	OK	0	2.06269	-inf	-nan	5e-05	0.00300793	yes	-2.06269
XLOC_016587	XLOC_016587	XM_013885594.1	LOC106444067	chrA3:30334835-30335515	NA	NA	NA	OK	57.771	18.4043	1.65031	-5.13867	5e-05	0.00300793	yes	39.3667
XLOC_016734	XLOC_016734	-	-	chrA3:32878620-32879064	NA	NA	NA	OK	0	18.4145	-inf	-nan	5e-05	0.00300793	yes	-18.4145
XLOC_016735	XLOC_016735	XM_013881111.1	LOC106439625	chrA3:32889637-32890619	NA	NA	NA	OK	73.1094	157.777	-1.10976	3.68616	5e-05	0.00300793	yes	-84.6676
XLOC_016807	XLOC_016807	-	-	chrA3:33955701-33956147	NA	NA	NA	OK	4.45254	0	inf	-nan	5e-05	0.00300793	yes	4.45254
XLOC_016820	XLOC_016820	XM_013884078.1	LOC106442386	chrA3:34101632-34104150	NA	NA	NA	OK	0	0.844466	-inf	-nan	5e-05	0.00300793	yes	-0.844466
XLOC_017443	XLOC_017443	XM_013882092.1	LOC106440433	chrA3:40930457-40932364	5'-adenylylsulfate reductase 3%2C chloroplastic-like	GO:0009507(chloroplast);GO:0051539(4 iron, 4 sulfur cluster binding);GO:0033741(adenylyl-sulfate reductase (glutathione) activity);GO:0009973(adenylyl-sulfate reductase activity);GO:0046872(metal ion binding);GO:0045454(cell redox homeostasis);GO:0019344(cysteine biosynthetic process);GO:0006950(response to stress);GO:0000103(sulfate assimilation);GO:0019419(sulfate reduction)	00920(Sulfur metabolism)	OK	20.6566	41.685	-1.01292	2.93979	5e-05	0.00300793	yes	-21.0284
XLOC_017451	XLOC_017451	XR_001287682.1;XR_001287685.1;XR_001287683.1;XR_001287684.1;XR_001287686.1	LOC106440442	chrA3:41072540-41075057	NA	NA	NA	OK	0	0.91548	-inf	-nan	5e-05	0.00300793	yes	-0.91548
XLOC_017484	XLOC_017484	XM_013882161.1	LOC106440478	chrA3:41813187-41813896	NA	NA	NA	OK	0	3.73313	-inf	-nan	5e-05	0.00300793	yes	-3.73313
XLOC_017529	XLOC_017529	XM_013885988.1	LOC106444517	chrA3:42399911-42402443	endoglucanase 20-like	GO:0005576(extracellular region);GO:0008810(cellulase activity);GO:0007047(cellular cell wall organization);GO:0030245(cellulose catabolic process)	NA	OK	0	0.786428	-inf	-nan	5e-05	0.00300793	yes	-0.786428
XLOC_017547	XLOC_017547	XM_013885989.1	LOC106444521	chrA3:42543449-42544419	zinc finger protein ZAT9-like	GO:0005634(nucleus);GO:0003676(nucleic acid binding);GO:0008270(zinc ion binding);GO:0006355(regulation of transcription, DNA-dependent);GO:0006351(transcription, DNA-dependent)	NA	OK	0	0.894103	-inf	-nan	5e-05	0.00300793	yes	-0.894103
XLOC_017555	XLOC_017555	XM_013884320.1	LOC106442660	chrA3:42865101-42865857	NA	NA	NA	OK	0	1.40219	-inf	-nan	5e-05	0.00300793	yes	-1.40219
XLOC_018026	XLOC_018026	XM_013886189.1	LOC106444742	chrA3:48542062-48542843	NA	NA	NA	OK	0	2.04034	-inf	-nan	5e-05	0.00300793	yes	-2.04034
XLOC_018194	XLOC_018194	XM_013883082.1	LOC106441252	chrA3:51428072-51431794	protein TRANSPARENT TESTA 12-like	GO:0016021(integral to membrane);GO:0009705(plant-type vacuole membrane);GO:0015238(drug transmembrane transporter activity);GO:0015299(solute:hydrogen antiporter activity);GO:0010231(maintenance of seed dormancy);GO:0010023(proanthocyanidin biosynthetic process)	NA	OK	0	1.1256	-inf	-nan	5e-05	0.00300793	yes	-1.1256
XLOC_018325	XLOC_018325	XM_013884616.1	LOC106442996	chrA3:997246-997827	NA	NA	NA	OK	1.65363	0	inf	-nan	5e-05	0.00300793	yes	1.65363
XLOC_018479	XLOC_018479	-	-	chrA3:3199676-3200358	NA	NA	NA	OK	0	3.51576	-inf	-nan	5e-05	0.00300793	yes	-3.51576
XLOC_018620	XLOC_018620	XM_013872683.1	LOC106431848	chrA3:4525083-4526976	homeobox-leucine zipper protein HAT7-like	GO:0005634(nucleus);GO:0043565(sequence-specific DNA binding);GO:0003700(sequence-specific DNA binding transcription factor activity)	NA	OK	0	1.05944	-inf	-nan	5e-05	0.00300793	yes	-1.05944
XLOC_018675	XLOC_018675	XM_013884733.1	LOC106443139	chrA3:5062284-5063065	NA	NA	NA	OK	0	2.59312	-inf	-nan	5e-05	0.00300793	yes	-2.59312
XLOC_018784	XLOC_018784	XM_013884767.1	LOC106443181	chrA3:6159845-6160937	ethylene-responsive transcription factor ERF086-like	GO:0005634(nucleus);GO:0003677(DNA binding);GO:0003700(sequence-specific DNA binding transcription factor activity);GO:0010432(bract development);GO:0009873(ethylene mediated signaling pathway);GO:0010582(floral meristem determinacy);GO:0010451(floral meristem growth);GO:0010102(lateral root morphogenesis)	NA	OK	0	1.02816	-inf	-nan	5e-05	0.00300793	yes	-1.02816
XLOC_018890	XLOC_018890	-	-	chrA3:7233671-7234264	NA	NA	NA	OK	0	7.50819	-inf	-nan	5e-05	0.00300793	yes	-7.50819
XLOC_018899	XLOC_018899	XM_013876247.1	LOC106435371	chrA3:7369059-7370203	short-chain type dehydrogenase/reductase	GO:0005488(binding);GO:0016491(oxidoreductase activity)	01212(Fatty acid metabolism);00061(Fatty acid biosynthesis);01040(Biosynthesis of unsaturated fatty acids);00780(Biotin metabolism);00333(Prodigiosin biosyntheses)	OK	0	1.42413	-inf	-nan	5e-05	0.00300793	yes	-1.42413
XLOC_019073	XLOC_019073	XM_013883422.1;XM_013878208.1	LOC106437297,LOC106441628	chrA3:9338488-9340711	myb-related protein 306-like;xyloglucan galactosyltransferase KATAMARI1 homolog	GO:0005634(nucleus);GO:0003677(DNA binding);GO:0006355(regulation of transcription, DNA-dependent);GO:0006351(transcription, DNA-dependent);GO:0032580(Golgi cisterna membrane);GO:0016757(transferase activity, transferring glycosyl groups)	NA	OK	0	1.42239	-inf	-nan	5e-05	0.00300793	yes	-1.42239
XLOC_019077	XLOC_019077	-	-	chrA3:9452265-9452662	NA	NA	NA	OK	6.24909	0	inf	-nan	5e-05	0.00300793	yes	6.24909
XLOC_019078	XLOC_019078	-	-	chrA3:9452733-9453072	NA	NA	NA	OK	5.71634	0	inf	-nan	5e-05	0.00300793	yes	5.71634
XLOC_019081	XLOC_019081	XR_001287258.1	LOC106437416	chrA3:9504913-9505932	NA	NA	NA	OK	0	1.34602	-inf	-nan	5e-05	0.00300793	yes	-1.34602
XLOC_019135	XLOC_019135	XM_013884923.1	LOC106443358	chrA3:10633084-10634444	ethylene-responsive transcription factor CRF3-like	GO:0005737(cytoplasm);GO:0005634(nucleus);GO:0003677(DNA binding);GO:0005515(protein binding);GO:0003700(sequence-specific DNA binding transcription factor activity);GO:0048825(cotyledon development);GO:0009736(cytokinin mediated signaling pathway);GO:0009873(ethylene mediated signaling pathway);GO:0048366(leaf development);GO:0042991(transcription factor import into nucleus)	NA	OK	0	0.981837	-inf	-nan	5e-05	0.00300793	yes	-0.981837
XLOC_019244	XLOC_019244	-	-	chrA3:11947722-11947973	NA	NA	NA	OK	21.1495	0	inf	-nan	5e-05	0.00300793	yes	21.1495
XLOC_019579	XLOC_019579	XM_013885134.1	LOC106443583	chrA3:16711561-16712775	E3 ubiquitin-protein ligase HOS1-like	GO:0005737(cytoplasm);GO:0005634(nucleus);GO:0046872(metal ion binding);GO:0004842(ubiquitin-protein ligase activity);GO:0045892(negative regulation of transcription, DNA-dependent);GO:0009409(response to cold)	NA	OK	0	1.09745	-inf	-nan	5e-05	0.00300793	yes	-1.09745
XLOC_019719	XLOC_019719	XM_013883658.1	LOC106441908	chrA3:18152967-18159000	NA	NA	NA	OK	0	0.733254	-inf	-nan	5e-05	0.00300793	yes	-0.733254
XLOC_019848	XLOC_019848	-	-	chrA3:20356025-20357077	NA	NA	NA	OK	0	2.11071	-inf	-nan	5e-05	0.00300793	yes	-2.11071
XLOC_019979	XLOC_019979	XM_013879761.1;XR_001287410.1	LOC106438562	chrA3:21498311-21500008	NA	NA	NA	OK	0	0.830936	-inf	-nan	5e-05	0.00300793	yes	-0.830936
XLOC_020039	XLOC_020039	XM_013883745.1	LOC106442003	chrA3:22081687-22082948	NA	NA	NA	OK	0	2.53728	-inf	-nan	5e-05	0.00300793	yes	-2.53728
XLOC_020048	XLOC_020048	XM_013885329.1	LOC106443774	chrA3:22152295-22157759	NA	NA	NA	OK	0	0.939246	-inf	-nan	5e-05	0.00300793	yes	-0.939246
XLOC_020103	XLOC_020103	XM_013879981.1	LOC106438726	chrA3:22752535-22755305	GRR1-like protein 1	GO:0043224(nuclear SCF ubiquitin ligase complex);GO:0010011(auxin binding);GO:0000822(inositol hexakisphosphate binding);GO:0005515(protein binding);GO:0009734(auxin mediated signaling pathway);GO:0006952(defense response);GO:0045014(negative regulation of transcription by glucose);GO:0002237(response to molecule of bacterial origin);GO:0048443(stamen development)	04075(Plant hormone signal transduction)	OK	0	0.931592	-inf	-nan	5e-05	0.00300793	yes	-0.931592
XLOC_020190	XLOC_020190	XM_013880104.1	LOC106438818	chrA3:23687804-23689420	hyoscyamine 6-dioxygenase-like	GO:0005737(cytoplasm);GO:0045431(flavonol synthase activity);GO:0031418(L-ascorbic acid binding);GO:0046872(metal ion binding);GO:0045486(naringenin 3-dioxygenase activity);GO:0016702(oxidoreductase activity, acting on single donors with incorporation of molecular oxygen, incorporation of two atoms of oxygen)	NA	OK	0.732544	0	inf	-nan	5e-05	0.00300793	yes	0.732544
XLOC_020415	XLOC_020415	XR_001287494.1;XM_013880494.1;XR_001287495.1	LOC106439123	chrA3:26760519-26762347	NA	NA	NA	OK	0	0.696776	-inf	-nan	5e-05	0.00300793	yes	-0.696776
XLOC_020515	XLOC_020515	XM_013880625.1	LOC106439221	chrA3:28066003-28067510	probable L-type lectin-domain containing receptor kinase VI.1	GO:0016021(integral to membrane);GO:0005886(plasma membrane);GO:0005524(ATP binding);GO:0004674(protein serine/threonine kinase activity);GO:0004872(receptor activity);GO:0005529(sugar binding)	NA	OK	11.7247	3.79306	1.62812	-3.0055	5e-05	0.00300793	yes	7.93164
XLOC_020553	XLOC_020553	-	-	chrA3:28396092-28400226	NA	NA	NA	OK	0	1.38182	-inf	-nan	5e-05	0.00300793	yes	-1.38182
XLOC_020698	XLOC_020698	-	-	chrA3:30302440-30304535	NA	NA	NA	OK	10.1775	0	inf	-nan	5e-05	0.00300793	yes	10.1775
XLOC_020712	XLOC_020712	-	-	chrA3:30407656-30408442	NA	NA	NA	OK	1.40077	0	inf	-nan	5e-05	0.00300793	yes	1.40077
XLOC_020791	XLOC_020791	XM_013881041.1	LOC106439560	chrA3:31562141-31563935	peroxisome biogenesis protein 3-1-like	GO:0005779(integral to peroxisomal membrane);GO:0007031(peroxisome organization);GO:0015031(protein transport)	04146(Peroxisome)	OK	0	0.926725	-inf	-nan	5e-05	0.00300793	yes	-0.926725
XLOC_020952	XLOC_020952	-	-	chrA3:33631411-33631576	NA	NA	NA	OK	454.287	0	inf	-nan	5e-05	0.00300793	yes	454.287
XLOC_021049	XLOC_021049	-	-	chrA3:35041491-35042347	NA	NA	NA	OK	0	3.86397	-inf	-nan	5e-05	0.00300793	yes	-3.86397
XLOC_021482	XLOC_021482	XM_013881998.1;XM_013881999.1	LOC106440355	chrA3:40120415-40122947	UMP-CMP kinase 3-like%2C transcript variant X2	GO:0005829(cytosol);GO:0005524(ATP binding);GO:0004127(cytidylate kinase activity);GO:0009041(uridylate kinase activity);GO:0006221(pyrimidine nucleotide biosynthetic process);GO:0009173(pyrimidine ribonucleoside monophosphate metabolic process)	00240(Pyrimidine metabolism)	OK	14.4646	33.6258	-1.21704	2.49723	5e-05	0.00300793	yes	-19.1612
XLOC_021524	XLOC_021524	-	-	chrA3:40653150-40654003	NA	NA	NA	OK	0	6.87375	-inf	-nan	5e-05	0.00300793	yes	-6.87375
XLOC_021681	XLOC_021681	-	-	chrA3:43334172-43334832	NA	NA	NA	OK	5.28958	0	inf	-nan	5e-05	0.00300793	yes	5.28958
XLOC_021783	XLOC_021783	XM_013886032.1	LOC106444576	chrA3:45041973-45042925	ethylene-responsive transcription factor 1A-like	GO:0005634(nucleus);GO:0003677(DNA binding);GO:0003700(sequence-specific DNA binding transcription factor activity);GO:0006952(defense response);GO:0009873(ethylene mediated signaling pathway);GO:0010200(response to chitin)	NA	OK	1.10077	0	inf	-nan	5e-05	0.00300793	yes	1.10077
XLOC_021805	XLOC_021805	XM_013886043.1	LOC106444587	chrA3:45356661-45358091	UPF0496 protein At1g20180-like	GO:0016021(integral to membrane)	NA	OK	1.04241	0	inf	-nan	5e-05	0.00300793	yes	1.04241
XLOC_021817	XLOC_021817	XM_013882489.1	LOC106440756	chrA3:45412270-45416004	auxin response factor 5-like	GO:0016020(membrane);GO:0005634(nucleus);GO:0046983(protein dimerization activity);GO:0044212(transcription regulatory region DNA binding);GO:0009734(auxin mediated signaling pathway);GO:0009908(flower development);GO:0010305(leaf vascular tissue pattern formation);GO:0009942(longitudinal axis specification);GO:0048507(meristem development);GO:0006355(regulation of transcription, DNA-dependent);G…	NA	OK	0	1.33667	-inf	-nan	5e-05	0.00300793	yes	-1.33667
XLOC_021868	XLOC_021868	-	-	chrA3:46021038-46021499	NA	NA	NA	OK	0	7.76561	-inf	-nan	5e-05	0.00300793	yes	-7.76561
XLOC_022011	XLOC_022011	-	-	chrA3:47551982-47552506	NA	NA	NA	OK	5.2407	0	inf	-nan	5e-05	0.00300793	yes	5.2407
XLOC_022021	XLOC_022021	-	-	chrA3:47690242-47690949	NA	NA	NA	OK	1.92077	0	inf	-nan	5e-05	0.00300793	yes	1.92077
XLOC_022116	XLOC_022116	-	-	chrA3:49088809-49089086	NA	NA	NA	OK	13.3415	0	inf	-nan	5e-05	0.00300793	yes	13.3415
XLOC_022324	XLOC_022324	-	-	chrA4:707852-708130	NA	NA	NA	OK	16.0315	0	inf	-nan	5e-05	0.00300793	yes	16.0315
XLOC_022439	XLOC_022439	XM_013889755.1	LOC106447789	chrA4:2387783-2389233	NA	NA	NA	OK	2.69067	0	inf	-nan	5e-05	0.00300793	yes	2.69067
XLOC_022473	XLOC_022473	XM_013889777.1	LOC106447814	chrA4:3240779-3243074	NA	NA	NA	OK	0.975887	0	inf	-nan	5e-05	0.00300793	yes	0.975887
XLOC_022557	XLOC_022557	-	-	chrA4:4949058-4950095	NA	NA	NA	OK	0	0.985892	-inf	-nan	5e-05	0.00300793	yes	-0.985892
XLOC_022568	XLOC_022568	XM_013886724.1	LOC106445206	chrA4:5117014-5118410	glucan endo-1%2C3-beta-glucosidase	GO:0005773(vacuole);GO:0043169(cation binding);GO:0042973(glucan endo-1,3-beta-D-glucosidase activity);GO:0005975(carbohydrate metabolic process);GO:0006952(defense response)	NA	OK	16.3763	6.68011	1.29367	-2.83529	5e-05	0.00300793	yes	9.69619
XLOC_022750	XLOC_022750	XM_013886966.1	LOC106445411	chrA4:8287409-8289043	cytochrome b561 and DOMON domain-containing protein At3g25290-like	GO:0046658(anchored to plasma membrane);GO:0009734(auxin mediated signaling pathway);GO:0010102(lateral root morphogenesis)	NA	OK	0.820029	0	inf	-nan	5e-05	0.00300793	yes	0.820029
XLOC_023459	XLOC_023459	XM_013891360.1	LOC106449623	chrA4:20549466-20551204	NA	NA	NA	OK	0	1.17319	-inf	-nan	5e-05	0.00300793	yes	-1.17319
XLOC_023633	XLOC_023633	-	-	chrA4:23593329-23594940	NA	NA	NA	OK	0	1.03959	-inf	-nan	5e-05	0.00300793	yes	-1.03959
XLOC_023877	XLOC_023877	XM_013891534.1	LOC106449853	chrA4:28323581-28324341	NA	NA	NA	OK	0	1.76213	-inf	-nan	5e-05	0.00300793	yes	-1.76213
XLOC_024252	XLOC_024252	XM_013888737.1	LOC106446918	chrA4:34381460-34385057	NA	NA	NA	OK	28.021	13.5582	1.04734	-3.35341	5e-05	0.00300793	yes	14.4628
XLOC_024485	XLOC_024485	XM_013889063.1	LOC106447190	chrA4:37075433-37079168	receptor-like protein 12	GO:0016021(integral to membrane);GO:0005524(ATP binding);GO:0004674(protein serine/threonine kinase activity);GO:0004872(receptor activity);GO:0009790(embryo development);GO:0008544(epidermis development)	NA	OK	0	1.17724	-inf	-nan	5e-05	0.00300793	yes	-1.17724
XLOC_024846	XLOC_024846	XM_013891962.1	LOC106450317	chrA4:40741169-40742838	LOB domain-containing protein 16-like	GO:0005634(nucleus);GO:0010311(lateral root formation)	NA	OK	0	1.50985	-inf	-nan	5e-05	0.00300793	yes	-1.50985
XLOC_024854	XLOC_024854	-	-	chrA4:40838412-40838563	NA	NA	NA	OK	859.846	0	inf	-nan	5e-05	0.00300793	yes	859.846
XLOC_024906	XLOC_024906	XM_013889647.1	LOC106447672	chrA4:41576923-41578684	peroxidase C3-like	GO:0005576(extracellular region);GO:0005773(vacuole);GO:0020037(heme binding);GO:0004601(peroxidase activity);GO:0042744(hydrogen peroxide catabolic process)	00940(Phenylpropanoid biosynthesis)	OK	271.86	118.792	1.19442	-5.56636	5e-05	0.00300793	yes	153.068
XLOC_024989	XLOC_024989	-	-	chrA4:773230-773604	NA	NA	NA	OK	0	8.95432	-inf	-nan	5e-05	0.00300793	yes	-8.95432
XLOC_025069	XLOC_025069	XR_001289057.1	LOC106449076	chrA4:1947212-1948998	NA	NA	NA	OK	20.8562	0	inf	-nan	5e-05	0.00300793	yes	20.8562
XLOC_025133	XLOC_025133	XM_013886594.1	LOC106445096	chrA4:3058509-3062286	NA	NA	NA	OK	0	2.28248	-inf	-nan	5e-05	0.00300793	yes	-2.28248
XLOC_025138	XLOC_025138	XM_013890909.1;XM_013890910.1	LOC106449101	chrA4:3123245-3126092	ELMO domain-containing protein A-like%2C transcript variant X1	GO:0005856(cytoskeleton);GO:0006909(phagocytosis)	NA	OK	0	1.04119	-inf	-nan	5e-05	0.00300793	yes	-1.04119
XLOC_025190	XLOC_025190	-	-	chrA4:4347178-4347628	NA	NA	NA	OK	0	2.98663	-inf	-nan	5e-05	0.00300793	yes	-2.98663
XLOC_025434	XLOC_025434	XM_013891035.1	LOC106449251	chrA4:8306346-8306702	NA	NA	NA	OK	0	5.3391	-inf	-nan	5e-05	0.00300793	yes	-5.3391
XLOC_025438	XLOC_025438	-	-	chrA4:8350898-8355321	NA	NA	NA	OK	24.1764	6.10422	1.98572	-3.27026	5e-05	0.00300793	yes	18.0722
XLOC_025533	XLOC_025533	XM_013891081.1;XM_013891082.1	LOC106449306	chrA4:9949997-9951521	NA	NA	NA	OK	0	1.99784	-inf	-nan	5e-05	0.00300793	yes	-1.99784
XLOC_025536	XLOC_025536	XM_013891083.1	LOC106449307	chrA4:9982847-9985237	L-ascorbate oxidase homolog	GO:0005576(extracellular region);GO:0005507(copper ion binding);GO:0016491(oxidoreductase activity)	NA	OK	11.8151	30.8713	-1.38564	4.06963	5e-05	0.00300793	yes	-19.0562
XLOC_025957	XLOC_025957	XR_001289191.1	LOC106449520	chrA4:17995123-17996281	NA	NA	NA	OK	0	1.58392	-inf	-nan	5e-05	0.00300793	yes	-1.58392
XLOC_025969	XLOC_025969	XM_013887642.1	LOC106445978	chrA4:18209453-18210950	cysteine-rich repeat secretory protein 38-like	GO:0005618(cell wall);GO:0005576(extracellular region);GO:0005773(vacuole);GO:0009737(response to abscisic acid stimulus)	NA	OK	18.8771	5.29674	1.83346	-3.57464	5e-05	0.00300793	yes	13.5804
XLOC_026188	XLOC_026188	XM_013887880.1;XR_001288659.1	LOC106446187	chrA4:21032429-21040783	NA	NA	NA	OK	0	2.40881	-inf	-nan	5e-05	0.00300793	yes	-2.40881
XLOC_026352	XLOC_026352	-	-	chrA4:24551371-24551684	NA	NA	NA	OK	8.59068	0	inf	-nan	5e-05	0.00300793	yes	8.59068
XLOC_026411	XLOC_026411	XM_013891466.1;XM_013888110.1;XM_013888109.1	LOC106446396,LOC106449766	chrA4:26021924-26028963	NA	NA	NA	OK	0	1.09813	-inf	-nan	5e-05	0.00300793	yes	-1.09813
XLOC_026449	XLOC_026449	-	-	chrA4:26688174-26688325	NA	NA	NA	OK	782.351	0	inf	-nan	5e-05	0.00300793	yes	782.351
XLOC_026672	XLOC_026672	XM_013888442.1	LOC106446659	chrA4:30855077-30856496	B3 domain-containing protein REM10-like	GO:0005634(nucleus);GO:0003677(DNA binding);GO:0006355(regulation of transcription, DNA-dependent);GO:0006351(transcription, DNA-dependent)	NA	OK	0	0.654332	-inf	-nan	5e-05	0.00300793	yes	-0.654332
XLOC_026911	XLOC_026911	XM_013891691.1	LOC106450040	chrA4:34488695-34489885	agamous-like MADS-box protein AGL62	GO:0005634(nucleus);GO:0043565(sequence-specific DNA binding);GO:0003700(sequence-specific DNA binding transcription factor activity);GO:0009960(endosperm development)	NA	OK	2.07348	0	inf	-nan	5e-05	0.00300793	yes	2.07348
XLOC_027089	XLOC_027089	XM_013891791.1	LOC106450139	chrA4:36723456-36725235	vesicle-associated membrane protein 722-like	GO:0005768(endosome);GO:0016021(integral to membrane);GO:0005886(plasma membrane);GO:0009506(plasmodesma);GO:0005774(vacuolar membrane);GO:0015031(protein transport);GO:0016192(vesicle-mediated transport)	NA	OK	0	1.26814	-inf	-nan	5e-05	0.00300793	yes	-1.26814
XLOC_027236	XLOC_027236	XM_013890712.1	LOC106448888	chrA4:38642608-38643061	NA	NA	NA	OK	9.58604	0	inf	-nan	5e-05	0.00300793	yes	9.58604
XLOC_027267	XLOC_027267	XM_013891879.1	LOC106450229	chrA4:39004655-39006060	cytosolic sulfotransferase 18-like	GO:0005737(cytoplasm);GO:0080066(3-methylthiopropyl-desulfoglucosinolate sulfotransferase activity);GO:0080067(4-methylthiobutyl-desulfoglucosinolate sulfotransferase activity);GO:0080068(5-methylthiopentyl-desulfoglucosinolate sulfotransferase activity);GO:0080069(7-methylthioheptyl-desulfoglucosinolate sulfotransferase activity);GO:0080070(8-methylthiooctyl-desulfoglucosinolate sulfotransferase…	NA	OK	0	1.83739	-inf	-nan	5e-05	0.00300793	yes	-1.83739
XLOC_027302	XLOC_027302	XM_013889327.1	LOC106447412	chrA4:39419580-39421112	NA	NA	NA	OK	2.21747	0	inf	-nan	5e-05	0.00300793	yes	2.21747
XLOC_027421	XLOC_027421	XM_013891949.1	LOC106450304	chrA4:40556341-40557995	NA	NA	NA	OK	19.0918	41.3774	-1.11589	3.61161	5e-05	0.00300793	yes	-22.2856
XLOC_027497	XLOC_027497	XM_013889597.1	LOC106447626	chrA4:41147796-41149381	NA	NA	NA	OK	1.10126	0	inf	-nan	5e-05	0.00300793	yes	1.10126
XLOC_027675	XLOC_027675	-	-	chrA5:1013387-1014039	NA	NA	NA	OK	1.80592	0	inf	-nan	5e-05	0.00300793	yes	1.80592
XLOC_027738	XLOC_027738	XM_013892308.1	LOC106450616	chrA5:1900267-1903463	NA	NA	NA	OK	14.7597	30.8062	-1.06156	3.02706	5e-05	0.00300793	yes	-16.0465
XLOC_028003	XLOC_028003	XM_013896741.1;XR_001289985.1;XM_013896740.1	LOC106454632	chrA5:4651802-4653822	BON1-associated protein 2-like%2C transcript variant X1	GO:0016020(membrane);GO:0005543(phospholipid binding);GO:0005515(protein binding);GO:0019725(cellular homeostasis);GO:0006952(defense response);GO:0031348(negative regulation of defense response);GO:0009409(response to cold);GO:0009408(response to heat);GO:0009751(response to salicylic acid stimulus);GO:0009611(response to wounding)	NA	OK	0	0.772804	-inf	-nan	5e-05	0.00300793	yes	-0.772804
XLOC_028043	XLOC_028043	-	-	chrA5:5068471-5068666	NA	NA	NA	OK	93.3919	0	inf	-nan	5e-05	0.00300793	yes	93.3919
XLOC_028209	XLOC_028209	XR_001289522.1	LOC106451186	chrA5:7156187-7156952	NA	NA	NA	OK	0	2.22167	-inf	-nan	5e-05	0.00300793	yes	-2.22167
XLOC_028471	XLOC_028471	-	-	chrA5:10787321-10787472	NA	NA	NA	OK	1056.38	0	inf	-nan	5e-05	0.00300793	yes	1056.38
XLOC_028646	XLOC_028646	XM_013893568.1	LOC106451618	chrA5:13729912-13731612	jacalin-related lectin 4-like	GO:0005529(sugar binding);GO:0007155(cell adhesion);GO:0006952(defense response);GO:0009908(flower development);GO:0009611(response to wounding)	NA	OK	0	0.915461	-inf	-nan	5e-05	0.00300793	yes	-0.915461
XLOC_029121	XLOC_029121	-	-	chrA5:22366992-22367180	NA	NA	NA	OK	0	71.4492	-inf	-nan	5e-05	0.00300793	yes	-71.4492
XLOC_029150	XLOC_029150	-	-	chrA5:22902221-22902738	NA	NA	NA	OK	4.45566	0	inf	-nan	5e-05	0.00300793	yes	4.45566
XLOC_029390	XLOC_029390	XM_013894520.1;XM_013894519.1	LOC106452411	chrA5:26252263-26253411	metal tolerance protein C2-like%2C transcript variant X1	GO:0016021(integral to membrane);GO:0005774(vacuolar membrane);GO:0008324(cation transmembrane transporter activity);GO:0009624(response to nematode)	NA	OK	0	2.84863	-inf	-nan	5e-05	0.00300793	yes	-2.84863
XLOC_029508	XLOC_029508	XM_013894681.1	LOC106452531	chrA5:28313113-28314956	protein phosphatase 2C 37	GO:0008287(protein serine/threonine phosphatase complex);GO:0046872(metal ion binding);GO:0019901(protein kinase binding);GO:0004722(protein serine/threonine phosphatase activity);GO:0009738(abscisic acid mediated signaling pathway);GO:0009788(negative regulation of abscisic acid mediated signaling pathway);GO:0010360(negative regulation of anion channel activity);GO:0006470(protein dephosphoryla…	04016(MAPK signaling pathway - plant);04075(Plant hormone signal transduction)	OK	16.6219	33.2592	-1.00067	3.50188	5e-05	0.00300793	yes	-16.6373
XLOC_029746	XLOC_029746	XR_001270354.1	LOC106345602	chrA5:31583022-31584360	NA	NA	NA	OK	3.23017	0	inf	-nan	5e-05	0.00300793	yes	3.23017
XLOC_029858	XLOC_029858	-	-	chrA5:33186042-33186678	NA	NA	NA	OK	4.66841	0	inf	-nan	5e-05	0.00300793	yes	4.66841
XLOC_029923	XLOC_029923	XM_013784820.1	LOC106345648	chrA5:33977056-33979691	receptor-like cytosolic serine/threonine-protein kinase RBK2	GO:0005737(cytoplasm);GO:0005634(nucleus);GO:0005524(ATP binding);GO:0051020(GTPase binding);GO:0004674(protein serine/threonine kinase activity)	NA	OK	1.60628	0	inf	-nan	5e-05	0.00300793	yes	1.60628
XLOC_030150	XLOC_030150	XM_013892183.1	LOC106450511	chrA5:760097-763729	NA	NA	NA	OK	3.17638	13.3388	-2.07017	3.53393	5e-05	0.00300793	yes	-10.1624
XLOC_030172	XLOC_030172	XM_013896563.1	LOC106454444	chrA5:1023386-1024332	auxin-responsive protein IAA20-like	GO:0005634(nucleus);GO:0046983(protein dimerization activity);GO:0009734(auxin mediated signaling pathway);GO:0010588(cotyledon vascular tissue pattern formation);GO:0009630(gravitropism);GO:0006355(regulation of transcription, DNA-dependent);GO:0048364(root development);GO:0009647(skotomorphogenesis);GO:0006351(transcription, DNA-dependent)	04075(Plant hormone signal transduction)	OK	0	1.68761	-inf	-nan	5e-05	0.00300793	yes	-1.68761
XLOC_030221	XLOC_030221	-	-	chrA5:1657745-1658535	NA	NA	NA	OK	0	4.27069	-inf	-nan	5e-05	0.00300793	yes	-4.27069
XLOC_030306	XLOC_030306	XM_013892415.1;XM_013892416.1	LOC106450697	chrA5:2531725-2536282	protein NRT1/ PTR FAMILY 5.1-like%2C transcript variant X1	GO:0016021(integral to membrane);GO:0005215(transporter activity);GO:0006857(oligopeptide transport)	NA	OK	0	1.63935	-inf	-nan	5e-05	0.00300793	yes	-1.63935
XLOC_030359	XLOC_030359	XM_013896678.1	LOC106454558	chrA5:2990219-2991327	GATA transcription factor 2-like	GO:0005634(nucleus);GO:0043565(sequence-specific DNA binding);GO:0003700(sequence-specific DNA binding transcription factor activity);GO:0008270(zinc ion binding);GO:0045893(positive regulation of transcription, DNA-dependent);GO:0009416(response to light stimulus)	NA	OK	19.2498	42.1529	-1.13079	3.50846	5e-05	0.00300793	yes	-22.9031
XLOC_030366	XLOC_030366	XM_013892524.1;XM_013892526.1	LOC106450771	chrA5:3070380-3073885	serine/threonine-protein kinase D6PKL1-like%2C transcript variant X1	GO:0005524(ATP binding);GO:0004674(protein serine/threonine kinase activity)	NA	OK	11.3998	4.62171	1.30251	-2.78677	5e-05	0.00300793	yes	6.77809
XLOC_030423	XLOC_030423	XR_001289973.1	LOC106454591	chrA5:3778552-3780195	NA	NA	NA	OK	1.29259	0	inf	-nan	5e-05	0.00300793	yes	1.29259
XLOC_030534	XLOC_030534	XM_013896760.1	LOC106454650	chrA5:4883782-4884779	NA	NA	NA	OK	36.4505	16.1459	1.17478	-3.12163	5e-05	0.00300793	yes	20.3046
XLOC_030783	XLOC_030783	XM_013893131.1	LOC106451236	chrA5:8474663-8477480	endoplasmic reticulum-Golgi intermediate compartment protein 3-like	GO:0005789(endoplasmic reticulum membrane);GO:0033116(endoplasmic reticulum-Golgi intermediate compartment membrane);GO:0005794(Golgi apparatus);GO:0016021(integral to membrane);GO:0016192(vesicle-mediated transport)	NA	OK	0	0.666332	-inf	-nan	5e-05	0.00300793	yes	-0.666332
XLOC_030900	XLOC_030900	XM_013893282.1	LOC106451361	chrA5:9925653-9927288	bifunctional epoxide hydrolase 2-like	GO:0005777(peroxisome);GO:0004301(epoxide hydrolase activity);GO:0046872(metal ion binding);GO:0019439(aromatic compound catabolic process);GO:0009636(response to toxin)	NA	OK	0	0.823841	-inf	-nan	5e-05	0.00300793	yes	-0.823841
XLOC_030984	XLOC_030984	XR_001289583.1;XR_001289582.1;XR_001289584.1	LOC106451445	chrA5:10967897-10970257	NA	NA	NA	OK	0	1.1017	-inf	-nan	5e-05	0.00300793	yes	-1.1017
XLOC_031048	XLOC_031048	XM_013895915.1	LOC106453695	chrA5:12076218-12082357	ammonium transporter 1 member 3-like	GO:0016021(integral to membrane);GO:0005886(plasma membrane);GO:0008519(ammonium transmembrane transporter activity);GO:0010311(lateral root formation)	NA	OK	0	0.774366	-inf	-nan	5e-05	0.00300793	yes	-0.774366
XLOC_031680	XLOC_031680	-	-	chrA5:22776123-22776868	NA	NA	NA	OK	0	1.11699	-inf	-nan	5e-05	0.00300793	yes	-1.11699
XLOC_031741	XLOC_031741	XM_013894227.1	LOC106452186	chrA5:24139000-24140360	F-box protein DOR-like	GO:0005515(protein binding);GO:0009738(abscisic acid mediated signaling pathway);GO:0042631(cellular response to water deprivation);GO:0009788(negative regulation of abscisic acid mediated signaling pathway);GO:0010119(regulation of stomatal movement);GO:0010118(stomatal movement)	NA	OK	0	0.717153	-inf	-nan	5e-05	0.00300793	yes	-0.717153
XLOC_031749	XLOC_031749	XM_013894253.1	LOC106452201	chrA5:24266591-24269907	probable mitochondrial-processing peptidase subunit alpha-2	GO:0005758(mitochondrial intermembrane space);GO:0005759(mitochondrial matrix);GO:0005741(mitochondrial outer membrane);GO:0005750(mitochondrial respiratory chain complex III);GO:0009536(plastid);GO:0005774(vacuolar membrane);GO:0004222(metalloendopeptidase activity);GO:0016491(oxidoreductase activity);GO:0008270(zinc ion binding);GO:0022900(electron transport chain);GO:0006508(proteolysis);GO:00…	NA	OK	0	0.921982	-inf	-nan	5e-05	0.00300793	yes	-0.921982
XLOC_031861	XLOC_031861	XM_013894438.1;XM_013894436.1;XM_013894437.1	LOC106452348	chrA5:25792152-25793259	histone acetyltransferase HAC5-like%2C transcript variant X2	GO:0005634(nucleus);GO:0004402(histone acetyltransferase activity);GO:0003712(transcription cofactor activity);GO:0008270(zinc ion binding);GO:0009908(flower development);GO:0006355(regulation of transcription, DNA-dependent);GO:0006351(transcription, DNA-dependent)	NA	OK	0	1.6806	-inf	-nan	5e-05	0.00300793	yes	-1.6806
XLOC_032033	XLOC_032033	XM_013784713.1	LOC106345515	chrA5:28377387-28378364	WUSCHEL-related homeobox 5	GO:0005634(nucleus);GO:0043565(sequence-specific DNA binding);GO:0003700(sequence-specific DNA binding transcription factor activity);GO:0007275(multicellular organismal development);GO:0009733(response to auxin stimulus)	NA	OK	0	1.6939	-inf	-nan	5e-05	0.00300793	yes	-1.6939
XLOC_032078	XLOC_032078	XM_013894728.1	LOC106452578	chrA5:29243413-29246507	3-hydroxyisobutyryl-CoA hydrolase-like protein 1%2C mitochondrial	GO:0005739(mitochondrion);GO:0016787(hydrolase activity)	01200(Carbon metabolism);00640(Propanoate metabolism);00280(Valine, leucine and isoleucine degradation);00410(beta-Alanine metabolism)	OK	0	1.0768	-inf	-nan	5e-05	0.00300793	yes	-1.0768
XLOC_032117	XLOC_032117	-	-	chrA5:29955028-29955192	NA	NA	NA	OK	0	283.139	-inf	-nan	5e-05	0.00300793	yes	-283.139
XLOC_032386	XLOC_032386	XM_013895256.1;XM_013895257.1;XM_013895258.1	LOC106453040	chrA5:33827187-33829194	NA	NA	NA	OK	0	0.675252	-inf	-nan	5e-05	0.00300793	yes	-0.675252
XLOC_032573	XLOC_032573	XM_013790795.1	LOC106350973	chrA6:155663-156148	arabinogalactan peptide 21-like	GO:0031225(anchored to membrane);GO:0005886(plasma membrane)	NA	OK	63.3705	131.736	-1.05576	4.86287	5e-05	0.00300793	yes	-68.3655
XLOC_032654	XLOC_032654	-	-	chrA6:1858788-1859725	NA	NA	NA	OK	1.33254	0	inf	-nan	5e-05	0.00300793	yes	1.33254
XLOC_033032	XLOC_033032	-	-	chrA6:5789431-5789694	NA	NA	NA	OK	15.2944	0	inf	-nan	5e-05	0.00300793	yes	15.2944
XLOC_033050	XLOC_033050	XM_013785692.1	LOC106346382	chrA6:5947354-5947943	histone H4	GO:0000786(nucleosome);GO:0005634(nucleus);GO:0003677(DNA binding);GO:0006334(nucleosome assembly)	NA	OK	0	2.61568	-inf	-nan	5e-05	0.00300793	yes	-2.61568
XLOC_033051	XLOC_033051	XM_013791024.1	LOC106351210	chrA6:5950075-5950881	NA	NA	NA	OK	0	3.36398	-inf	-nan	5e-05	0.00300793	yes	-3.36398
XLOC_033085	XLOC_033085	XM_013791044.1;XM_013791045.1	LOC106351228	chrA6:6332050-6335214	probable beta-1%2C3-galactosyltransferase 1%2C transcript variant X2	GO:0000139(Golgi membrane);GO:0016021(integral to membrane);GO:0008378(galactosyltransferase activity);GO:0006486(protein glycosylation)	NA	OK	0	0.848792	-inf	-nan	5e-05	0.00300793	yes	-0.848792
XLOC_033164	XLOC_033164	-	-	chrA6:7450566-7451131	NA	NA	NA	OK	0	2.59986	-inf	-nan	5e-05	0.00300793	yes	-2.59986
XLOC_033370	XLOC_033370	-	-	chrA6:10550781-10552111	NA	NA	NA	OK	0	6.03668	-inf	-nan	5e-05	0.00300793	yes	-6.03668
XLOC_033558	XLOC_033558	-	-	chrA6:13337846-13338449	NA	NA	NA	OK	0	3.15227	-inf	-nan	5e-05	0.00300793	yes	-3.15227
XLOC_033614	XLOC_033614	XM_013791290.1	LOC106351495	chrA6:14608292-14609922	UDP-glycosyltransferase 72E3-like	GO:0047209(coniferyl-alcohol glucosyltransferase activity);GO:0047218(hydroxycinnamate 4-beta-glucosyltransferase activity)	00940(Phenylpropanoid biosynthesis)	OK	21.9773	10.4133	1.07759	-3.04269	5e-05	0.00300793	yes	11.564
XLOC_033739	XLOC_033739	XM_013786721.1	LOC106347213	chrA6:16203841-16204548	NA	NA	NA	OK	0	4.63811	-inf	-nan	5e-05	0.00300793	yes	-4.63811
XLOC_033913	XLOC_033913	XM_013791402.1	LOC106351625	chrA6:18442452-18443135	NA	NA	NA	OK	0	1.94428	-inf	-nan	5e-05	0.00300793	yes	-1.94428
XLOC_033961	XLOC_033961	-	-	chrA6:19025360-19025841	NA	NA	NA	OK	3.64931	0	inf	-nan	5e-05	0.00300793	yes	3.64931
XLOC_034056	XLOC_034056	-	-	chrA6:20844850-20845093	NA	NA	NA	OK	0	17.4019	-inf	-nan	5e-05	0.00300793	yes	-17.4019
XLOC_034079	XLOC_034079	XR_001270740.1;XR_001270738.1;XR_001270737.1;XR_001270739.1	LOC106347572	chrA6:21169184-21170802	NA	NA	NA	OK	0	0.9954	-inf	-nan	5e-05	0.00300793	yes	-0.9954
XLOC_034208	XLOC_034208	-	-	chrA6:23760103-23760549	NA	NA	NA	OK	4.72711	0	inf	-nan	5e-05	0.00300793	yes	4.72711
XLOC_034263	XLOC_034263	XR_001270798.1	LOC106347738	chrA6:25228414-25229708	NA	NA	NA	OK	0	2.20542	-inf	-nan	5e-05	0.00300793	yes	-2.20542
XLOC_034535	XLOC_034535	XR_001271455.1	LOC106351916	chrA6:29255802-29256741	NA	NA	NA	OK	0	1.9707	-inf	-nan	5e-05	0.00300793	yes	-1.9707
XLOC_034758	XLOC_034758	XM_013788002.1;XM_013788001.1	LOC106348290	chrA6:32024591-32029365	S-type anion channel SLAH3-like%2C transcript variant X1	GO:0016021(integral to membrane);GO:0005886(plasma membrane);GO:0006873(cellular ion homeostasis);GO:0006811(ion transport);GO:0055085(transmembrane transport)	NA	OK	54.3166	22.2829	1.28545	-4.22043	5e-05	0.00300793	yes	32.0337
XLOC_035257	XLOC_035257	XM_013788721.1	LOC106348895	chrA6:40315967-40318266	NA	NA	NA	OK	0	1.37505	-inf	-nan	5e-05	0.00300793	yes	-1.37505
XLOC_035967	XLOC_035967	XM_013785129.1	LOC106345911	chrA6:2182937-2188634	NA	NA	NA	OK	0	0.696293	-inf	-nan	5e-05	0.00300793	yes	-0.696293
XLOC_036149	XLOC_036149	-	-	chrA6:4067180-4067937	NA	NA	NA	OK	0	2.38154	-inf	-nan	5e-05	0.00300793	yes	-2.38154
XLOC_036171	XLOC_036171	-	-	chrA6:4286745-4287136	NA	NA	NA	OK	16.7921	0	inf	-nan	5e-05	0.00300793	yes	16.7921
XLOC_036303	XLOC_036303	XM_013785588.1;XM_013785586.1;XM_013785587.1	LOC106346302	chrA6:5510484-5513917	sugar transporter ERD6-like 2%2C transcript variant X2	GO:0016021(integral to membrane);GO:0022891(substrate-specific transmembrane transporter activity);GO:0008643(carbohydrate transport)	NA	OK	0	0.849731	-inf	-nan	5e-05	0.00300793	yes	-0.849731
XLOC_036592	XLOC_036592	XM_013791133.1	LOC106351320	chrA6:9446448-9448020	NA	NA	NA	OK	0	3.09301	-inf	-nan	5e-05	0.00300793	yes	-3.09301
XLOC_036797	XLOC_036797	-	-	chrA6:11736587-11737058	NA	NA	NA	OK	49.6938	12.2126	2.0247	-5.11258	5e-05	0.00300793	yes	37.4812
XLOC_036932	XLOC_036932	-	-	chrA6:14156905-14157520	NA	NA	NA	OK	0	1.93263	-inf	-nan	5e-05	0.00300793	yes	-1.93263
XLOC_037066	XLOC_037066	XM_013789956.1	LOC106350010	chrA6:15789855-15791227	NA	NA	NA	OK	1.38572	0	inf	-nan	5e-05	0.00300793	yes	1.38572
XLOC_037097	XLOC_037097	XR_001270666.1;XR_001270665.1	LOC106347202	chrA6:16103649-16107744	NA	NA	NA	OK	0	3.17518	-inf	-nan	5e-05	0.00300793	yes	-3.17518
XLOC_037161	XLOC_037161	XM_013786793.1	LOC106347276	chrA6:17266347-17267177	NA	NA	NA	OK	1.06061	0	inf	-nan	5e-05	0.00300793	yes	1.06061
XLOC_037198	XLOC_037198	-	-	chrA6:17756268-17756845	NA	NA	NA	OK	0	30.7049	-inf	-nan	5e-05	0.00300793	yes	-30.7049
XLOC_037230	XLOC_037230	XM_013791393.1	LOC106351614	chrA6:18032800-18034084	NA	NA	NA	OK	0	1.27357	-inf	-nan	5e-05	0.00300793	yes	-1.27357
XLOC_037330	XLOC_037330	XR_001271356.1	LOC106351671	chrA6:20233551-20234291	NA	NA	NA	OK	0	4.3724	-inf	-nan	5e-05	0.00300793	yes	-4.3724
XLOC_037431	XLOC_037431	-	-	chrA6:21797435-21797862	NA	NA	NA	OK	6.11501	0	inf	-nan	5e-05	0.00300793	yes	6.11501
XLOC_037687	XLOC_037687	XR_001271420.1;XR_001271421.1;XR_001271419.1;XR_001271422.1	LOC106351841	chrA6:27104181-27106086	NA	NA	NA	OK	0	1.16834	-inf	-nan	5e-05	0.00300793	yes	-1.16834
XLOC_037731	XLOC_037731	XM_013791584.1	LOC106351862	chrA6:27606116-27608350	NA	NA	NA	OK	0	1.14737	-inf	-nan	5e-05	0.00300793	yes	-1.14737
XLOC_038125	XLOC_038125	-	-	chrA6:32643760-32644441	NA	NA	NA	OK	5.84139	0	inf	-nan	5e-05	0.00300793	yes	5.84139
XLOC_038323	XLOC_038323	XM_013791817.1	LOC106352139	chrA6:35919011-35920900	NA	NA	NA	OK	0	0.866304	-inf	-nan	5e-05	0.00300793	yes	-0.866304
XLOC_038351	XLOC_038351	XM_013791824.1	LOC106352150	chrA6:36287165-36287948	dof zinc finger protein DOF1.2-like	GO:0005634(nucleus);GO:0003677(DNA binding);GO:0008270(zinc ion binding);GO:0006355(regulation of transcription, DNA-dependent);GO:0006351(transcription, DNA-dependent)	NA	OK	0	2.36059	-inf	-nan	5e-05	0.00300793	yes	-2.36059
XLOC_038618	XLOC_038618	-	-	chrA6:40531903-40532252	NA	NA	NA	OK	0	24.9355	-inf	-nan	5e-05	0.00300793	yes	-24.9355
XLOC_038681	XLOC_038681	XM_013788895.1	LOC106349021	chrA6:41265196-41267437	NA	NA	NA	OK	0	0.713361	-inf	-nan	5e-05	0.00300793	yes	-0.713361
XLOC_038851	XLOC_038851	XM_013790698.1	LOC106350862	chrA6:43951302-43952981	probable purine permease 4	GO:0016021(integral to membrane);GO:0005345(purine base transmembrane transporter activity)	NA	OK	0	0.786826	-inf	-nan	5e-05	0.00300793	yes	-0.786826
XLOC_038852	XLOC_038852	XM_013792017.1	LOC106352377	chrA6:43962251-43963263	NA	NA	NA	OK	0	4.64124	-inf	-nan	5e-05	0.00300793	yes	-4.64124
XLOC_038937	XLOC_038937	XM_013790729.1	LOC106350894	chrA6:45067292-45074092	polygalacturonase At1g48100-like	GO:0005618(cell wall);GO:0005576(extracellular region);GO:0004650(polygalacturonase activity);GO:0005975(carbohydrate metabolic process);GO:0007047(cellular cell wall organization)	00040(Pentose and glucuronate interconversions)	OK	0	0.829287	-inf	-nan	5e-05	0.00300793	yes	-0.829287
XLOC_038954	XLOC_038954	XR_001271104.1	LOC106349364	chrA6:45294354-45295137	NA	NA	NA	OK	0	4.47883	-inf	-nan	5e-05	0.00300793	yes	-4.47883
XLOC_038979	XLOC_038979	-	-	chrA6:45544458-45544964	NA	NA	NA	OK	29.1427	0	inf	-nan	5e-05	0.00300793	yes	29.1427
XLOC_039018	XLOC_039018	-	-	chrA6:46192321-46192541	NA	NA	NA	OK	0	35.7857	-inf	-nan	5e-05	0.00300793	yes	-35.7857
XLOC_039175	XLOC_039175	-	-	chrA7:1193996-1194644	NA	NA	NA	OK	0	2.0915	-inf	-nan	5e-05	0.00300793	yes	-2.0915
XLOC_039401	XLOC_039401	XM_013797456.1	LOC106357760	chrA7:5860091-5861728	probable S-adenosylmethionine-dependent methyltransferase At5g37990	GO:0008168(methyltransferase activity)	NA	OK	0.800095	0	inf	-nan	5e-05	0.00300793	yes	0.800095
XLOC_039415	XLOC_039415	XM_013796003.1	LOC106356206	chrA7:6223814-6225479	transcription factor bHLH85-like	GO:0005634(nucleus);GO:0003677(DNA binding);GO:0016049(cell growth);GO:0006355(regulation of transcription, DNA-dependent);GO:0009733(response to auxin stimulus);GO:0048766(root hair initiation);GO:0006351(transcription, DNA-dependent)	NA	OK	0	1.53082	-inf	-nan	5e-05	0.00300793	yes	-1.53082
XLOC_039531	XLOC_039531	XR_001272031.1	LOC106356266	chrA7:8735358-8736035	NA	NA	NA	OK	11.8583	0	inf	-nan	5e-05	0.00300793	yes	11.8583
XLOC_039806	XLOC_039806	-	-	chrA7:13169829-13170127	NA	NA	NA	OK	0	8.03121	-inf	-nan	5e-05	0.00300793	yes	-8.03121
XLOC_039807	XLOC_039807	-	-	chrA7:13184765-13185210	NA	NA	NA	OK	0	3.36267	-inf	-nan	5e-05	0.00300793	yes	-3.36267
XLOC_039821	XLOC_039821	XM_013796180.1	LOC106356423	chrA7:13383814-13385821	NA	NA	NA	OK	0	0.778526	-inf	-nan	5e-05	0.00300793	yes	-0.778526
XLOC_039839	XLOC_039839	XM_013796189.1;XR_001272083.1;XR_001272081.1;XR_001272082.1	LOC106356431	chrA7:13572081-13573420	NA	NA	NA	OK	0	1.93734	-inf	-nan	5e-05	0.00300793	yes	-1.93734
XLOC_039938	XLOC_039938	XR_001272095.1	LOC106356479	chrA7:14639211-14640429	NA	NA	NA	OK	0	1.44803	-inf	-nan	5e-05	0.00300793	yes	-1.44803
XLOC_039993	XLOC_039993	XM_013798134.1	LOC106358363	chrA7:15414681-15415921	mitogen-activated protein kinase kinase kinase 2	GO:0005814(centriole);GO:0005524(ATP binding);GO:0004674(protein serine/threonine kinase activity);GO:0004713(protein tyrosine kinase activity)	NA	OK	0	0.746548	-inf	-nan	5e-05	0.00300793	yes	-0.746548
XLOC_040124	XLOC_040124	XM_013798355.1;XM_013798356.1	LOC106358537	chrA7:17311279-17312229	40S ribosomal protein S17-2-like%2C transcript variant X2	GO:0022627(cytosolic small ribosomal subunit);GO:0003735(structural constituent of ribosome);GO:0006412(translation)	03010(Ribosome)	OK	54.4393	111.307	-1.03182	3.01673	5e-05	0.00300793	yes	-56.8677
XLOC_040152	XLOC_040152	XR_001272507.1;XR_001272506.1;XR_001272505.1	LOC106358564	chrA7:17767999-17780188	NA	NA	NA	OK	0	4.97851	-inf	-nan	5e-05	0.00300793	yes	-4.97851
XLOC_040199	XLOC_040199	-	-	chrA7:18557525-18557676	NA	NA	NA	OK	1005.88	0	inf	-nan	5e-05	0.00300793	yes	1005.88
XLOC_040332	XLOC_040332	-	-	chrA7:20359652-20359803	NA	NA	NA	OK	938.821	0	inf	-nan	5e-05	0.00300793	yes	938.821
XLOC_040413	XLOC_040413	XM_013792420.1	LOC106352791	chrA7:21662126-21664098	uncharacterized protein At5g39865-like	GO:0005886(plasma membrane);GO:0009055(electron carrier activity);GO:0015035(protein disulfide oxidoreductase activity);GO:0045454(cell redox homeostasis)	NA	OK	0	0.982204	-inf	-nan	5e-05	0.00300793	yes	-0.982204
XLOC_040466	XLOC_040466	XR_001271732.1	LOC106352865	chrA7:22278773-22280517	NA	NA	NA	OK	0	0.753343	-inf	-nan	5e-05	0.00300793	yes	-0.753343
XLOC_040503	XLOC_040503	-	-	chrA7:22720072-22721498	NA	NA	NA	OK	0	2.20794	-inf	-nan	5e-05	0.00300793	yes	-2.20794
XLOC_040680	XLOC_040680	XM_013796539.1	LOC106356811	chrA7:24914584-24916597	NA	NA	NA	OK	0	0.948237	-inf	-nan	5e-05	0.00300793	yes	-0.948237
XLOC_040753	XLOC_040753	XM_013792953.1;XM_013792954.1	LOC106353240	chrA7:25556516-25558457	H/ACA ribonucleoprotein complex subunit 4-like%2C transcript variant X1	GO:0005829(cytosol);GO:0005730(nucleolus);GO:0009506(plasmodesma);GO:0030529(ribonucleoprotein complex);GO:0009982(pseudouridine synthase activity);GO:0003723(RNA binding);GO:0001522(pseudouridine synthesis);GO:0006364(rRNA processing)	03008(Ribosome biogenesis in eukaryotes)	OK	0	0.759574	-inf	-nan	5e-05	0.00300793	yes	-0.759574
XLOC_040827	XLOC_040827	-	-	chrA7:26204092-26204560	NA	NA	NA	OK	5.10254	0	inf	-nan	5e-05	0.00300793	yes	5.10254
XLOC_040847	XLOC_040847	XM_013793111.1	LOC106353364	chrA7:26359289-26361903	D-glycerate 3-kinase%2C chloroplastic-like	GO:0009941(chloroplast envelope);GO:0009570(chloroplast stroma);GO:0005524(ATP binding);GO:0008887(glycerate kinase activity);GO:0009854(oxidative photosynthetic carbon pathway)	01200(Carbon metabolism);00630(Glyoxylate and dicarboxylate metabolism);00561(Glycerolipid metabolism);00260(Glycine, serine and threonine metabolism)	OK	12.8593	26.5208	-1.04431	3.04022	5e-05	0.00300793	yes	-13.6615
XLOC_041052	XLOC_041052	XM_013793335.1	LOC106353579	chrA7:29176235-29178473	NA	NA	NA	OK	0	0.828902	-inf	-nan	5e-05	0.00300793	yes	-0.828902
XLOC_041176	XLOC_041176	XM_013796720.1	LOC106357030	chrA7:33933516-33935648	MATE efflux family protein 5-like	GO:0016021(integral to membrane);GO:0015297(antiporter activity);GO:0015238(drug transmembrane transporter activity)	NA	OK	0	0.796487	-inf	-nan	5e-05	0.00300793	yes	-0.796487
XLOC_041215	XLOC_041215	XM_013796737.1	LOC106357050	chrA7:34267113-34267876	NA	NA	NA	OK	0	2.5794	-inf	-nan	5e-05	0.00300793	yes	-2.5794
XLOC_041302	XLOC_041302	XM_013793661.1;XM_013793662.1	LOC106353850	chrA7:35602879-35604869	ethylene-responsive transcription factor ERF118-like%2C transcript variant X2	GO:0005634(nucleus);GO:0003677(DNA binding);GO:0003700(sequence-specific DNA binding transcription factor activity);GO:0009873(ethylene mediated signaling pathway)	NA	OK	0	1.57611	-inf	-nan	5e-05	0.00300793	yes	-1.57611
XLOC_041821	XLOC_041821	XM_013797003.1;XM_013797004.1	LOC106357323	chrA7:41007147-41008982	gibberellin 2-beta-dioxygenase 1-like%2C transcript variant X1	GO:0045543(gibberellin 2-beta-dioxygenase activity);GO:0005506(iron ion binding);GO:0016702(oxidoreductase activity, acting on single donors with incorporation of molecular oxygen, incorporation of two atoms of oxygen)	00904(Diterpenoid biosynthesis)	OK	0	1.82399	-inf	-nan	5e-05	0.00300793	yes	-1.82399
XLOC_041987	XLOC_041987	XR_001272284.1	LOC106357404	chrA7:42476593-42477982	NA	NA	NA	OK	0	4.80987	-inf	-nan	5e-05	0.00300793	yes	-4.80987
XLOC_042273	XLOC_042273	-	-	chrA7:3963211-3963588	NA	NA	NA	OK	0	4.04457	-inf	-nan	5e-05	0.00300793	yes	-4.04457
XLOC_042327	XLOC_042327	-	-	chrA7:4847908-4848275	NA	NA	NA	OK	0	4.55888	-inf	-nan	5e-05	0.00300793	yes	-4.55888
XLOC_042351	XLOC_042351	-	-	chrA7:5670706-5671174	NA	NA	NA	OK	8.27168	0	inf	-nan	5e-05	0.00300793	yes	8.27168
XLOC_042396	XLOC_042396	XM_013797496.1	LOC106357795	chrA7:6819149-6820017	cold-inducible RNA-binding protein-like	GO:0005654(nucleoplasm);GO:0010494(stress granule);GO:0003730(mRNA 3'-UTR binding);GO:0000166(nucleotide binding);GO:0005515(protein binding);GO:0070181(SSU rRNA binding);GO:0030371(translation repressor activity);GO:0048255(mRNA stabilization);GO:0045727(positive regulation of translation);GO:0009409(response to cold);GO:0009411(response to UV);GO:0034063(stress granule assembly)	NA	OK	0	4.07727	-inf	-nan	5e-05	0.00300793	yes	-4.07727
XLOC_042485	XLOC_042485	XM_013797616.1	LOC106357896	chrA7:8579034-8580618	NA	NA	NA	OK	57.8432	22.8356	1.34086	-4.4518	5e-05	0.00300793	yes	35.0076
XLOC_042598	XLOC_042598	-	-	chrA7:10454797-10456326	NA	NA	NA	OK	3.54833	0	inf	-nan	5e-05	0.00300793	yes	3.54833
XLOC_042717	XLOC_042717	XM_013797851.1	LOC106358110	chrA7:11934118-11936935	spermidine synthase 1-like	GO:0005829(cytosol);GO:0005515(protein binding);GO:0004766(spermidine synthase activity);GO:0008295(spermidine biosynthetic process)	00270(Cysteine and methionine metabolism);00330(Arginine and proline metabolism);00410(beta-Alanine metabolism);00480(Glutathione metabolism)	OK	0	1.99459	-inf	-nan	5e-05	0.00300793	yes	-1.99459
XLOC_042818	XLOC_042818	XM_013796185.1	LOC106356427	chrA7:13481000-13482210	AT-hook motif nuclear-localized protein 27-like	GO:0005634(nucleus);GO:0003680(AT DNA binding);GO:0003690(double-stranded DNA binding);GO:0006325(chromatin organization);GO:0010150(leaf senescence);GO:0009640(photomorphogenesis)	NA	OK	12.0654	2.06125	2.54929	-3.57513	5e-05	0.00300793	yes	10.0042
XLOC_042876	XLOC_042876	-	-	chrA7:14291034-14291955	NA	NA	NA	OK	0	4.3346	-inf	-nan	5e-05	0.00300793	yes	-4.3346
XLOC_042926	XLOC_042926	-	-	chrA7:14912369-14912663	NA	NA	NA	OK	15.6112	0	inf	-nan	5e-05	0.00300793	yes	15.6112
XLOC_043214	XLOC_043214	XM_013792209.1	LOC106352586	chrA7:18969472-18970470	RING-H2 finger protein ATL57-like	GO:0016021(integral to membrane);GO:0008270(zinc ion binding)	NA	OK	1.46075	0	inf	-nan	5e-05	0.00300793	yes	1.46075
XLOC_043259	XLOC_043259	XM_013792238.1	LOC106352620	chrA7:19541211-19541911	NA	NA	NA	OK	0	4.08571	-inf	-nan	5e-05	0.00300793	yes	-4.08571
XLOC_043365	XLOC_043365	XM_013796429.1	LOC106356693	chrA7:21224196-21225937	NA	NA	NA	OK	0	1.67649	-inf	-nan	5e-05	0.00300793	yes	-1.67649
XLOC_043866	XLOC_043866	XM_013796623.1	LOC106356906	chrA7:26653706-26654710	myb-related protein Zm1-like	GO:0005634(nucleus);GO:0003677(DNA binding);GO:0006355(regulation of transcription, DNA-dependent);GO:0006351(transcription, DNA-dependent)	NA	OK	0	1.15935	-inf	-nan	5e-05	0.00300793	yes	-1.15935
XLOC_044027	XLOC_044027	XM_013796684.1	LOC106356987	chrA7:29381561-29382827	probable long-chain-alcohol O-fatty-acyltransferase 1	GO:0016021(integral to membrane);GO:0047196(long-chain-alcohol O-fatty-acyltransferase activity);GO:0008610(lipid biosynthetic process)	NA	OK	0	2.38121	-inf	-nan	5e-05	0.00300793	yes	-2.38121
XLOC_044042	XLOC_044042	XM_013793366.1	LOC106353612	chrA7:29734862-29737297	stomatin-like protein 2%2C mitochondrial	GO:0005856(cytoskeleton)	NA	OK	1.15727	0	inf	-nan	5e-05	0.00300793	yes	1.15727
XLOC_044380	XLOC_044380	-	-	chrA7:37265229-37265493	NA	NA	NA	OK	13.5671	0	inf	-nan	5e-05	0.00300793	yes	13.5671
XLOC_044767	XLOC_044767	XM_013796997.1	LOC106357317	chrA7:40904957-40905835	ethylene-responsive transcription factor ERF018-like	GO:0005634(nucleus);GO:0003677(DNA binding);GO:0003700(sequence-specific DNA binding transcription factor activity);GO:0009873(ethylene mediated signaling pathway);GO:0009607(response to biotic stimulus);GO:0009611(response to wounding)	NA	OK	5.03777	0	inf	-nan	5e-05	0.00300793	yes	5.03777
XLOC_045064	XLOC_045064	XM_013798488.1	LOC106358669	chrA8:1231020-1232131	phosphopantothenoylcysteine decarboxylase-like	GO:0005829(cytosol);GO:0004633(phosphopantothenoylcysteine decarboxylase activity);GO:0015937(coenzyme A biosynthetic process);GO:0042538(hyperosmotic salinity response)	00770(Pantothenate and CoA biosynthesis)	OK	0	0.792089	-inf	-nan	5e-05	0.00300793	yes	-0.792089
XLOC_045107	XLOC_045107	XM_013798507.1	LOC106358690	chrA8:1864943-1865967	jacalin-related lectin 15-like	GO:0009506(plasmodesma);GO:0005529(sugar binding)	NA	OK	0	2.2956	-inf	-nan	5e-05	0.00300793	yes	-2.2956
XLOC_045166	XLOC_045166	XM_013799191.1	LOC106359505	chrA8:2530482-2532516	protein TRANSPARENT TESTA 16-like	GO:0005634(nucleus);GO:0005515(protein binding);GO:0043565(sequence-specific DNA binding);GO:0003700(sequence-specific DNA binding transcription factor activity);GO:0009813(flavonoid biosynthetic process);GO:0048481(ovule development);GO:0008360(regulation of cell shape);GO:2000029(regulation of proanthocyanidin biosynthetic process);GO:0048316(seed development)	NA	OK	0	1.17339	-inf	-nan	5e-05	0.00300793	yes	-1.17339
XLOC_045493	XLOC_045493	XM_013800573.1	LOC106360897	chrA8:6694585-6696051	basic endochitinase CHB4-like	GO:0005615(extracellular space);GO:0008061(chitin binding);GO:0004568(chitinase activity);GO:0016998(cell wall macromolecule catabolic process);GO:0006032(chitin catabolic process);GO:0006952(defense response)	00520(Amino sugar and nucleotide sugar metabolism)	OK	29.3815	11.7608	1.32092	-3.59697	5e-05	0.00300793	yes	17.6207
XLOC_045586	XLOC_045586	XR_001272857.1	LOC106360987	chrA8:8504472-8505665	NA	NA	NA	OK	1.2922	0	inf	-nan	5e-05	0.00300793	yes	1.2922
XLOC_045732	XLOC_045732	XR_001272632.1	LOC106359800	chrA8:10365623-10366157	NA	NA	NA	OK	0	2.99726	-inf	-nan	5e-05	0.00300793	yes	-2.99726
XLOC_045919	XLOC_045919	XM_013799531.1	LOC106359909	chrA8:12626521-12627317	NA	NA	NA	OK	0	8.06718	-inf	-nan	5e-05	0.00300793	yes	-8.06718
XLOC_046099	XLOC_046099	-	-	chrA8:15377821-15378257	NA	NA	NA	OK	17.339	0	inf	-nan	5e-05	0.00300793	yes	17.339
XLOC_046145	XLOC_046145	XM_013799633.1	LOC106360023	chrA8:16017161-16017944	NA	NA	NA	OK	19.1712	41.2787	-1.10646	3.26314	5e-05	0.00300793	yes	-22.1075
XLOC_046309	XLOC_046309	XM_013799690.1	LOC106360093	chrA8:18656993-18658404	vacuolar iron transporter homolog 2.1	GO:0016021(integral to membrane);GO:0005774(vacuolar membrane);GO:0071369(cellular response to ethylene stimulus);GO:0071281(cellular response to iron ion);GO:0071732(cellular response to nitric oxide);GO:0006811(ion transport);GO:0055072(iron ion homeostasis)	NA	OK	158.403	76.4119	1.05173	-4.16995	5e-05	0.00300793	yes	81.9911
XLOC_046345	XLOC_046345	-	-	chrA8:18939862-18940179	NA	NA	NA	OK	9.4628	0	inf	-nan	5e-05	0.00300793	yes	9.4628
XLOC_046475	XLOC_046475	XM_013801781.1	LOC106361968	chrA8:20446936-20448571	two-component response regulator ARR7-like	GO:0005634(nucleus);GO:0005515(protein binding);GO:0000156(two-component response regulator activity);GO:0009736(cytokinin mediated signaling pathway);GO:0006355(regulation of transcription, DNA-dependent);GO:0010200(response to chitin);GO:0019827(stem cell maintenance);GO:0006351(transcription, DNA-dependent)	04075(Plant hormone signal transduction)	OK	5.83057	20.2187	-1.79399	3.04961	5e-05	0.00300793	yes	-14.3881
XLOC_046604	XLOC_046604	-	-	chrA8:22533041-22533651	NA	NA	NA	OK	1.44341	0	inf	-nan	5e-05	0.00300793	yes	1.44341
XLOC_046627	XLOC_046627	-	-	chrA8:22649412-22650462	NA	NA	NA	OK	0	1.02584	-inf	-nan	5e-05	0.00300793	yes	-1.02584
XLOC_046672	XLOC_046672	XM_013802049.1	LOC106362206	chrA8:23141122-23142794	putative F-box/LRR-repeat protein 23	GO:0005634(nucleus)	NA	OK	0.8496	0	inf	-nan	5e-05	0.00300793	yes	0.8496
XLOC_046810	XLOC_046810	-	-	chrA8:24211212-24211780	NA	NA	NA	OK	0	2.7168	-inf	-nan	5e-05	0.00300793	yes	-2.7168
XLOC_046920	XLOC_046920	-	-	chrA8:881429-881688	NA	NA	NA	OK	16.0764	0	inf	-nan	5e-05	0.00300793	yes	16.0764
XLOC_047194	XLOC_047194	XM_013799280.1	LOC106359611	chrA8:4958446-4960669	NA	NA	NA	OK	0	0.691575	-inf	-nan	5e-05	0.00300793	yes	-0.691575
XLOC_047371	XLOC_047371	XM_013800622.1;XM_013800627.1;XM_013800625.1	LOC106360942,LOC106360945,LOC106360946	chrA8:7692080-7697693	serine/threonine-protein kinase At5g01020-like	GO:0005886(plasma membrane);GO:0005524(ATP binding);GO:0004674(protein serine/threonine kinase activity)	NA	OK	0.97452	0	inf	-nan	5e-05	0.00300793	yes	0.97452
XLOC_047462	XLOC_047462	XM_013799402.1	LOC106359757	chrA8:8979238-8981683	vegetative incompatibility protein HET-E-1-like	GO:0005874(microtubule);GO:0005815(microtubule organizing center);GO:0051301(cell division);GO:0007067(mitosis);GO:0006810(transport)	NA	OK	0	0.900415	-inf	-nan	5e-05	0.00300793	yes	-0.900415
XLOC_047685	XLOC_047685	XR_001272642.1;XR_001272643.1;rna50232	LOC106359854,LOC106359855,TRNAA-CGC	chrA8:11930296-11932990	NA	NA	NA	OK	0	0.815349	-inf	-nan	5e-05	0.00300793	yes	-0.815349
XLOC_047722	XLOC_047722	XM_013799502.1	LOC106359880	chrA8:12313172-12314952	bidirectional sugar transporter SWEET14-like	GO:0005887(integral to plasma membrane);GO:0051119(sugar transmembrane transporter activity)	NA	OK	0	2.69638	-inf	-nan	5e-05	0.00300793	yes	-2.69638
XLOC_047981	XLOC_047981	-	-	chrA8:15885133-15886759	NA	NA	NA	OK	0	2.24898	-inf	-nan	5e-05	0.00300793	yes	-2.24898
XLOC_048108	XLOC_048108	XM_013799663.1	LOC106360060	chrA8:17144543-17145709	transcription factor bHLH54-like	GO:0005634(nucleus);GO:0003677(DNA binding);GO:0003700(sequence-specific DNA binding transcription factor activity);GO:0016049(cell growth);GO:0045893(positive regulation of transcription, DNA-dependent);GO:0009733(response to auxin stimulus);GO:0048766(root hair initiation)	NA	OK	0	1.2295	-inf	-nan	5e-05	0.00300793	yes	-1.2295
XLOC_048128	XLOC_048128	-	-	chrA8:17282131-17283246	NA	NA	NA	OK	5.0276	0	inf	-nan	5e-05	0.00300793	yes	5.0276
XLOC_048541	XLOC_048541	XM_013799840.1	LOC106360253	chrA8:23129241-23129976	NA	NA	NA	OK	1.89426	0	inf	-nan	5e-05	0.00300793	yes	1.89426
XLOC_049186	XLOC_049186	XM_013805593.1	LOC106366041	chrA9:6081003-6083137	bidirectional sugar transporter SWEET12	GO:0005887(integral to plasma membrane);GO:0051119(sugar transmembrane transporter activity)	NA	OK	0	0.889435	-inf	-nan	5e-05	0.00300793	yes	-0.889435
XLOC_049230	XLOC_049230	-	-	chrA9:6555410-6555702	NA	NA	NA	OK	9.91887	0	inf	-nan	5e-05	0.00300793	yes	9.91887
XLOC_049467	XLOC_049467	XM_013803840.1	LOC106364218	chrA9:10395021-10396832	MATE efflux family protein 5-like	GO:0016021(integral to membrane);GO:0015297(antiporter activity);GO:0015238(drug transmembrane transporter activity)	NA	OK	0	1.2754	-inf	-nan	5e-05	0.00300793	yes	-1.2754
XLOC_049508	XLOC_049508	-	-	chrA9:10844473-10844952	NA	NA	NA	OK	4.23384	0	inf	-nan	5e-05	0.00300793	yes	4.23384
XLOC_049665	XLOC_049665	-	-	chrA9:13583340-13584652	NA	NA	NA	OK	0	2.28383	-inf	-nan	5e-05	0.00300793	yes	-2.28383
XLOC_049749	XLOC_049749	XM_013803963.1	LOC106364373	chrA9:14971437-14972375	NA	NA	NA	OK	0	1.60276	-inf	-nan	5e-05	0.00300793	yes	-1.60276
XLOC_049995	XLOC_049995	-	-	chrA9:18754015-18754335	NA	NA	NA	OK	12.743	0	inf	-nan	5e-05	0.00300793	yes	12.743
XLOC_049998	XLOC_049998	XM_013804058.1	LOC106364498	chrA9:18759743-18763532	NA	NA	NA	OK	0	5.00767	-inf	-nan	5e-05	0.00300793	yes	-5.00767
XLOC_050081	XLOC_050081	XM_013806729.1	LOC106367041	chrA9:19917341-19919026	5'-3' exonuclease-like	GO:0008409(5'-3' exonuclease activity);GO:0003677(DNA binding);GO:0006281(DNA repair)	NA	OK	0	0.901761	-inf	-nan	5e-05	0.00300793	yes	-0.901761
XLOC_050129	XLOC_050129	XM_013806797.1;XM_013806796.1	LOC106367096	chrA9:20492260-20494667	NA	NA	NA	OK	54.7955	138.352	-1.33621	4.61123	5e-05	0.00300793	yes	-83.5565
XLOC_050208	XLOC_050208	XM_013804147.1	LOC106364608	chrA9:22069830-22070714	50S ribosomal protein L27-like	GO:0005840(ribosome);GO:0003735(structural constituent of ribosome);GO:0006412(translation)	03010(Ribosome)	OK	0	1.37476	-inf	-nan	5e-05	0.00300793	yes	-1.37476
XLOC_050219	XLOC_050219	XM_013806915.1	LOC106367195	chrA9:22150309-22154863	alpha-mannosidase 2-like	GO:0000139(Golgi membrane);GO:0016021(integral to membrane);GO:0004559(alpha-mannosidase activity);GO:0030246(carbohydrate binding);GO:0004572(mannosyl-oligosaccharide 1,3-1,6-alpha-mannosidase activity);GO:0008270(zinc ion binding);GO:0006013(mannose metabolic process)	00510(N-Glycan biosynthesis)	OK	8.08494	3.99151	1.0183	-2.58009	5e-05	0.00300793	yes	4.09343
XLOC_050374	XLOC_050374	XM_013804213.1	LOC106364687	chrA9:24375443-24376198	NA	NA	NA	OK	0	1.45959	-inf	-nan	5e-05	0.00300793	yes	-1.45959
XLOC_050476	XLOC_050476	XR_001273297.1;XM_013804263.1;XR_001273298.1;XR_001273299.1	LOC106364744	chrA9:26100480-26101705	DNA-directed RNA polymerase II subunit RPB9-like%2C transcript variant X1	GO:0005665(DNA-directed RNA polymerase II, core complex);GO:0003677(DNA binding);GO:0003899(DNA-directed RNA polymerase activity);GO:0008270(zinc ion binding)	NA	OK	0	4.45054	-inf	-nan	5e-05	0.00300793	yes	-4.45054
XLOC_050652	XLOC_050652	XM_013807510.1	LOC106367681	chrA9:29382461-29385533	NA	NA	NA	OK	0	0.708777	-inf	-nan	5e-05	0.00300793	yes	-0.708777
XLOC_050730	XLOC_050730	XM_013804344.1	LOC106364856	chrA9:30615950-30616679	NA	NA	NA	OK	2.70055	0	inf	-nan	5e-05	0.00300793	yes	2.70055
XLOC_050746	XLOC_050746	-	-	chrA9:30908242-30908603	NA	NA	NA	OK	9.48329	0	inf	-nan	5e-05	0.00300793	yes	9.48329
XLOC_050838	XLOC_050838	-	-	chrA9:31953836-31954298	NA	NA	NA	OK	2.60768	0	inf	-nan	5e-05	0.00300793	yes	2.60768
XLOC_050989	XLOC_050989	XM_013804419.1	LOC106364942	chrA9:33306163-33308052	NA	NA	NA	OK	0	0.730131	-inf	-nan	5e-05	0.00300793	yes	-0.730131
XLOC_051199	XLOC_051199	-	-	chrA9:35940078-35940768	NA	NA	NA	OK	0	2.71556	-inf	-nan	5e-05	0.00300793	yes	-2.71556
XLOC_051218	XLOC_051218	-	-	chrA9:36152505-36153087	NA	NA	NA	OK	0	2.10403	-inf	-nan	5e-05	0.00300793	yes	-2.10403
XLOC_051228	XLOC_051228	XR_001274005.1;XR_001274006.1;XR_001274007.1;XM_013808312.1	LOC106368365	chrA9:36557042-36560401	NA	NA	NA	OK	0	0.673487	-inf	-nan	5e-05	0.00300793	yes	-0.673487
XLOC_051443	XLOC_051443	XM_013804601.1	LOC106365152	chrA9:39140915-39142307	NA	NA	NA	OK	0	1.30069	-inf	-nan	5e-05	0.00300793	yes	-1.30069
XLOC_051461	XLOC_051461	XM_013803396.1	LOC106363696	chrA9:39320673-39322909	NA	NA	NA	OK	0	1.11154	-inf	-nan	5e-05	0.00300793	yes	-1.11154
XLOC_052055	XLOC_052055	-	-	chrA9:45450815-45451448	NA	NA	NA	OK	0	4.24313	-inf	-nan	5e-05	0.00300793	yes	-4.24313
XLOC_052138	XLOC_052138	-	-	chrA9:84688-85171	NA	NA	NA	OK	3.14813	0	inf	-nan	5e-05	0.00300793	yes	3.14813
XLOC_052200	XLOC_052200	XM_013805003.1	LOC106365578	chrA9:671673-674375	uncharacterized membrane protein At1g16860-like	GO:0016021(integral to membrane);GO:0005886(plasma membrane)	NA	OK	9.62294	20.9343	-1.12132	3.2213	5e-05	0.00300793	yes	-11.3114
XLOC_052251	XLOC_052251	-	-	chrA9:1594244-1594757	NA	NA	NA	OK	4.66476	0	inf	-nan	5e-05	0.00300793	yes	4.66476
XLOC_052464	XLOC_052464	-	-	chrA9:4728953-4729186	NA	NA	NA	OK	31.8054	0	inf	-nan	5e-05	0.00300793	yes	31.8054
XLOC_052465	XLOC_052465	-	-	chrA9:4729598-4729841	NA	NA	NA	OK	22.2867	0	inf	-nan	5e-05	0.00300793	yes	22.2867
XLOC_052468	XLOC_052468	XM_013805415.1	LOC106365901	chrA9:4768794-4769672	NA	NA	NA	OK	123.092	60.5315	1.02398	-4.37342	5e-05	0.00300793	yes	62.5605
XLOC_052831	XLOC_052831	XM_013803808.1;XM_013803809.1	LOC106364181	chrA9:8883710-8884774	protein FD-like%2C transcript variant X1	GO:0005634(nucleus);GO:0046983(protein dimerization activity);GO:0043565(sequence-specific DNA binding);GO:0003700(sequence-specific DNA binding transcription factor activity);GO:0009648(photoperiodism);GO:0009911(positive regulation of flower development);GO:0045893(positive regulation of transcription, DNA-dependent)	NA	OK	0	1.79297	-inf	-nan	5e-05	0.00300793	yes	-1.79297
XLOC_052997	XLOC_052997	XM_013803882.1;XM_013803883.1	LOC106364265,LOC106364267	chrA9:11372030-11375614	caffeic acid 3-O-methyltransferase;caffeic acid 3-O-methyltransferase-like	GO:0047763(caffeate O-methyltransferase activity);GO:0046983(protein dimerization activity);GO:0009809(lignin biosynthetic process)	00940(Phenylpropanoid biosynthesis)	OK	28.9383	11.4401	1.33888	-3.07372	5e-05	0.00300793	yes	17.4982
XLOC_053090	XLOC_053090	XM_013806273.1	LOC106366617	chrA9:12822515-12823987	cytosolic sulfotransferase 18-like	GO:0005737(cytoplasm);GO:0080066(3-methylthiopropyl-desulfoglucosinolate sulfotransferase activity);GO:0080067(4-methylthiobutyl-desulfoglucosinolate sulfotransferase activity);GO:0080068(5-methylthiopentyl-desulfoglucosinolate sulfotransferase activity);GO:0080069(7-methylthioheptyl-desulfoglucosinolate sulfotransferase activity);GO:0080070(8-methylthiooctyl-desulfoglucosinolate sulfotransferase…	NA	OK	0	0.904882	-inf	-nan	5e-05	0.00300793	yes	-0.904882
XLOC_053853	XLOC_053853	XM_013804219.1	LOC106364695	chrA9:24548024-24548495	NA	NA	NA	OK	0	7.48291	-inf	-nan	5e-05	0.00300793	yes	-7.48291
XLOC_053893	XLOC_053893	XM_013804242.1;XM_013804238.1;XM_013804239.1;XM_013804240.1;XM_013804243.1;XR_001273288.1	LOC106364723	chrA9:25486659-25488520	NA	NA	NA	OK	0	2.07634	-inf	-nan	5e-05	0.00300793	yes	-2.07634
XLOC_053992	XLOC_053992	-	-	chrA9:27333828-27333979	NA	NA	NA	OK	894.115	0	inf	-nan	5e-05	0.00300793	yes	894.115
XLOC_054196	XLOC_054196	XM_013804338.1	LOC106364849	chrA9:30412082-30413438	NA	NA	NA	OK	0	1.29074	-inf	-nan	5e-05	0.00300793	yes	-1.29074
XLOC_054363	XLOC_054363	-	-	chrA9:32605598-32605904	NA	NA	NA	OK	31.7639	0	inf	-nan	5e-05	0.00300793	yes	31.7639
XLOC_054545	XLOC_054545	-	-	chrA9:35059259-35060198	NA	NA	NA	OK	1.93654	0	inf	-nan	5e-05	0.00300793	yes	1.93654
XLOC_054640	XLOC_054640	XM_013803332.1;XM_013803333.1	LOC106363615,LOC106363616	chrA9:36091986-36095934	NADH dehydrogenase [ubiquinone] 1 beta subcomplex subunit 2-like;NADH dehydrogenase [ubiquinone] 1 beta subcomplex subunit 2	GO:0005747(mitochondrial respiratory chain complex I);GO:0022900(electron transport chain);GO:0006810(transport)	NA	OK	40.067	3.67551	3.4464	-5.69791	5e-05	0.00300793	yes	36.3915
XLOC_054659	XLOC_054659	-	-	chrA9:36510016-36510567	NA	NA	NA	OK	0	3.46544	-inf	-nan	5e-05	0.00300793	yes	-3.46544
XLOC_054714	XLOC_054714	XM_013804529.1	LOC106365073	chrA9:37548293-37548956	NA	NA	NA	OK	0	1.74184	-inf	-nan	5e-05	0.00300793	yes	-1.74184
XLOC_054912	XLOC_054912	XM_013804611.1	LOC106365162	chrA9:39303372-39304050	NA	NA	NA	OK	2.47669	0	inf	-nan	5e-05	0.00300793	yes	2.47669
XLOC_055038	XLOC_055038	XM_013804682.1	LOC106365234	chrA9:40689717-40691403	probable transcription factor PosF21	GO:0005634(nucleus);GO:0046983(protein dimerization activity);GO:0043565(sequence-specific DNA binding);GO:0003700(sequence-specific DNA binding transcription factor activity)	NA	OK	0.791739	0	inf	-nan	5e-05	0.00300793	yes	0.791739
XLOC_055113	XLOC_055113	-	-	chrA9:41783219-41784652	NA	NA	NA	OK	0	1.68133	-inf	-nan	5e-05	0.00300793	yes	-1.68133
XLOC_055128	XLOC_055128	-	-	chrA9:41951205-41951620	NA	NA	NA	OK	4.14638	0	inf	-nan	5e-05	0.00300793	yes	4.14638
XLOC_055268	XLOC_055268	-	-	chrA9:43818049-43818665	NA	NA	NA	OK	0	2.44854	-inf	-nan	5e-05	0.00300793	yes	-2.44854
XLOC_056287	XLOC_056287	XM_013814528.1	LOC106374524	chrC1:14787947-14789155	NA	NA	NA	OK	0.768754	0	inf	-nan	5e-05	0.00300793	yes	0.768754
XLOC_056572	XLOC_056572	-	-	chrC1:21580421-21580744	NA	NA	NA	OK	25.1081	0	inf	-nan	5e-05	0.00300793	yes	25.1081
XLOC_056787	XLOC_056787	XM_013816731.1	LOC106376636	chrC1:26666534-26668214	extensin-like	GO:0016021(integral to membrane);GO:0005886(plasma membrane);GO:0005524(ATP binding);GO:0004674(protein serine/threonine kinase activity);GO:0032502(developmental process)	NA	OK	0	0.911412	-inf	-nan	5e-05	0.00300793	yes	-0.911412
XLOC_056800	XLOC_056800	XM_013816747.1;XM_013816748.1	LOC106376646	chrC1:26856137-26858311	NA	NA	NA	OK	12.4777	4.93635	1.33784	-2.79358	5e-05	0.00300793	yes	7.54135
XLOC_056947	XLOC_056947	XM_013816923.1	LOC106376797	chrC1:30896085-30897808	pentatricopeptide repeat-containing protein At2g13420%2C mitochondrial	GO:0005739(mitochondrion);GO:0005488(binding)	NA	OK	0	0.879164	-inf	-nan	5e-05	0.00300793	yes	-0.879164
XLOC_057356	XLOC_057356	-	-	chrC1:38876701-38877208	NA	NA	NA	OK	0	3.42758	-inf	-nan	5e-05	0.00300793	yes	-3.42758
XLOC_057921	XLOC_057921	-	-	chrC1:2415947-2416794	NA	NA	NA	OK	5.0005	0	inf	-nan	5e-05	0.00300793	yes	5.0005
XLOC_057940	XLOC_057940	-	-	chrC1:2622988-2623999	NA	NA	NA	OK	0	2.74251	-inf	-nan	5e-05	0.00300793	yes	-2.74251
XLOC_058092	XLOC_058092	XM_013814364.1	LOC106374306	chrC1:4507094-4507733	NA	NA	NA	OK	0	3.10772	-inf	-nan	5e-05	0.00300793	yes	-3.10772
XLOC_058200	XLOC_058200	XM_013815633.1	LOC106375664	chrC1:6453469-6454427	ethylene-responsive transcription factor ERF105-like	GO:0005634(nucleus);GO:0003677(DNA binding);GO:0003700(sequence-specific DNA binding transcription factor activity);GO:0009873(ethylene mediated signaling pathway);GO:0010200(response to chitin)	NA	OK	14.9458	3.40241	2.13511	-3.29432	5e-05	0.00300793	yes	11.5434
XLOC_058434	XLOC_058434	-	-	chrC1:10423856-10424282	NA	NA	NA	OK	3.84879	0	inf	-nan	5e-05	0.00300793	yes	3.84879
XLOC_058483	XLOC_058483	XR_001275383.1;XR_001275384.1	LOC106375977	chrC1:11130313-11131873	NA	NA	NA	OK	0	0.936921	-inf	-nan	5e-05	0.00300793	yes	-0.936921
XLOC_058630	XLOC_058630	XM_013816224.1	LOC106376159	chrC1:13782584-13783147	NA	NA	NA	OK	264.348	121.164	1.12547	-6.51177	5e-05	0.00300793	yes	143.184
XLOC_058729	XLOC_058729	-	-	chrC1:15543854-15544118	NA	NA	NA	OK	0	18.3	-inf	-nan	5e-05	0.00300793	yes	-18.3
XLOC_058882	XLOC_058882	-	-	chrC1:18968218-18968471	NA	NA	NA	OK	19.8389	0	inf	-nan	5e-05	0.00300793	yes	19.8389
XLOC_059078	XLOC_059078	XM_013816648.1	LOC106376550	chrC1:23777235-23779315	methylsterol monooxygenase 1-2-like	GO:0016021(integral to membrane);GO:0080064(4,4-dimethyl-9beta,19-cyclopropylsterol-4alpha-methyl oxidase activity);GO:0005506(iron ion binding);GO:0006633(fatty acid biosynthetic process);GO:0016126(sterol biosynthetic process)	00100(Steroid biosynthesis)	OK	0	1.37846	-inf	-nan	5e-05	0.00300793	yes	-1.37846
XLOC_059098	XLOC_059098	-	-	chrC1:24338836-24339069	NA	NA	NA	OK	47.5689	0	inf	-nan	5e-05	0.00300793	yes	47.5689
XLOC_059202	XLOC_059202	XM_013813781.1	LOC106373635	chrC1:26966780-26968200	NA	NA	NA	OK	1.04675	0	inf	-nan	5e-05	0.00300793	yes	1.04675
XLOC_059290	XLOC_059290	-	-	chrC1:29128359-29128706	NA	NA	NA	OK	0	4.98596	-inf	-nan	5e-05	0.00300793	yes	-4.98596
XLOC_059410	XLOC_059410	-	-	chrC1:31737976-31738743	NA	NA	NA	OK	0	1.33491	-inf	-nan	5e-05	0.00300793	yes	-1.33491
XLOC_059576	XLOC_059576	XM_013817158.1	LOC106377014	chrC1:34897060-34900233	sugar transporter ERD6-like 3	GO:0016021(integral to membrane);GO:0009705(plant-type vacuole membrane);GO:0015145(monosaccharide transmembrane transporter activity);GO:0009737(response to abscisic acid stimulus);GO:0009651(response to salt stress);GO:0009414(response to water deprivation)	NA	OK	3.8807	10.6291	-1.45364	2.90014	5e-05	0.00300793	yes	-6.7484
XLOC_060263	XLOC_060263	-	-	chrC2:2989406-2989624	NA	NA	NA	OK	65.8379	0	inf	-nan	5e-05	0.00300793	yes	65.8379
XLOC_060802	XLOC_060802	XM_013820969.1	LOC106381107	chrC2:12968632-12972211	NA	NA	NA	OK	17.061	7.92804	1.10566	-3.07896	5e-05	0.00300793	yes	9.13296
XLOC_060839	XLOC_060839	-	-	chrC2:13648310-13649016	NA	NA	NA	OK	0	5.38798	-inf	-nan	5e-05	0.00300793	yes	-5.38798
XLOC_060876	XLOC_060876	XM_013819352.1	LOC106379387	chrC2:14346113-14347878	NA	NA	NA	OK	1.02619	0	inf	-nan	5e-05	0.00300793	yes	1.02619
XLOC_060909	XLOC_060909	-	-	chrC2:14782208-14782817	NA	NA	NA	OK	0	1.5106	-inf	-nan	5e-05	0.00300793	yes	-1.5106
XLOC_061220	XLOC_061220	-	-	chrC2:19777917-19778152	NA	NA	NA	OK	29.7328	0	inf	-nan	5e-05	0.00300793	yes	29.7328
XLOC_061241	XLOC_061241	XM_013818394.1	LOC106378234	chrC2:20231156-20233866	protein SOMBRERO-like	GO:0005634(nucleus);GO:0003677(DNA binding);GO:0010455(positive regulation of cell fate commitment);GO:0006355(regulation of transcription, DNA-dependent);GO:0048829(root cap development);GO:0009834(secondary cell wall biogenesis);GO:0006351(transcription, DNA-dependent)	NA	OK	0	2.1375	-inf	-nan	5e-05	0.00300793	yes	-2.1375
XLOC_061255	XLOC_061255	XM_013821429.1	LOC106381518	chrC2:20411109-20412860	NA	NA	NA	OK	1.90725	0	inf	-nan	5e-05	0.00300793	yes	1.90725
XLOC_061443	XLOC_061443	XM_013821667.1	LOC106381729	chrC2:25321445-25324287	NA	NA	NA	OK	0	0.85066	-inf	-nan	5e-05	0.00300793	yes	-0.85066
XLOC_061481	XLOC_061481	-	-	chrC2:25918079-25918289	NA	NA	NA	OK	65.1869	0	inf	-nan	5e-05	0.00300793	yes	65.1869
XLOC_061783	XLOC_061783	-	-	chrC2:31744185-31744562	NA	NA	NA	OK	0	4.81344	-inf	-nan	5e-05	0.00300793	yes	-4.81344
XLOC_061853	XLOC_061853	-	-	chrC2:32820023-32821250	NA	NA	NA	OK	0	3.83429	-inf	-nan	5e-05	0.00300793	yes	-3.83429
XLOC_061875	XLOC_061875	XM_013818760.1	LOC106378665	chrC2:33262471-33264549	tRNA (guanine(10)-N2)-methyltransferase homolog	GO:0008168(methyltransferase activity);GO:0003676(nucleic acid binding);GO:0008033(tRNA processing)	NA	OK	1.17264	0	inf	-nan	5e-05	0.00300793	yes	1.17264
XLOC_062159	XLOC_062159	XM_013822440.1	LOC106382416	chrC2:37148331-37152533	NA	NA	NA	OK	0	1.55366	-inf	-nan	5e-05	0.00300793	yes	-1.55366
XLOC_062182	XLOC_062182	-	-	chrC2:37485141-37485940	NA	NA	NA	OK	0	4.10118	-inf	-nan	5e-05	0.00300793	yes	-4.10118
XLOC_062318	XLOC_062318	-	-	chrC2:40559350-40559501	NA	NA	NA	OK	1459.86	0	inf	-nan	5e-05	0.00300793	yes	1459.86
XLOC_062559	XLOC_062559	XM_013819945.1	LOC106380136	chrC2:44092097-44093720	NA	NA	NA	OK	0	1.58275	-inf	-nan	5e-05	0.00300793	yes	-1.58275
XLOC_062668	XLOC_062668	-	-	chrC2:45237291-45237824	NA	NA	NA	OK	3.0461	0	inf	-nan	5e-05	0.00300793	yes	3.0461
XLOC_062858	XLOC_062858	XM_013820321.1	LOC106380546	chrC2:2662045-2663333	protein ATAF2-like	GO:0005634(nucleus);GO:0003677(DNA binding);GO:0043424(protein histidine kinase binding);GO:0008361(regulation of cell size);GO:0006355(regulation of transcription, DNA-dependent);GO:0009620(response to fungus);GO:0009753(response to jasmonic acid stimulus);GO:0009416(response to light stimulus);GO:0009751(response to salicylic acid stimulus);GO:0009744(response to sucrose stimulus);GO:0009611(re…	NA	OK	21.2825	6.61777	1.68525	-3.76656	5e-05	0.00300793	yes	14.6647
XLOC_063217	XLOC_063217	XM_013820774.1	LOC106380927	chrC2:8766712-8768722	NA	NA	NA	OK	0	1.2129	-inf	-nan	5e-05	0.00300793	yes	-1.2129
XLOC_063420	XLOC_063420	XM_013819334.1	LOC106379359	chrC2:13006213-13006870	zinc finger protein ZAT12-like	GO:0005634(nucleus);GO:0008270(zinc ion binding);GO:0009631(cold acclimation);GO:0042538(hyperosmotic salinity response);GO:0009643(photosynthetic acclimation);GO:0006355(regulation of transcription, DNA-dependent);GO:0010200(response to chitin);GO:0009408(response to heat);GO:0006979(response to oxidative stress);GO:0010224(response to UV-B);GO:0009611(response to wounding);GO:0006351(transcript…	NA	OK	0	1.55382	-inf	-nan	5e-05	0.00300793	yes	-1.55382
XLOC_063554	XLOC_063554	-	-	chrC2:15660558-15661570	NA	NA	NA	OK	0	0.92742	-inf	-nan	5e-05	0.00300793	yes	-0.92742
XLOC_063669	XLOC_063669	-	-	chrC2:17571740-17572796	NA	NA	NA	OK	0	0.943062	-inf	-nan	5e-05	0.00300793	yes	-0.943062
XLOC_063823	XLOC_063823	-	-	chrC2:20177171-20178105	NA	NA	NA	OK	0	1.31892	-inf	-nan	5e-05	0.00300793	yes	-1.31892
XLOC_063911	XLOC_063911	XM_013819501.1;XM_013819502.1	LOC106379573	chrC2:21619362-21620549	mitochondrial pyruvate carrier 2%2C transcript variant X1	GO:0005739(mitochondrion)	NA	OK	0	2.8277	-inf	-nan	5e-05	0.00300793	yes	-2.8277
XLOC_064025	XLOC_064025	XM_013821625.1;XM_013821623.1;XM_013821622.1;XM_013821624.1;XM_013821626.1;XM_013821627.1;XM_013821628.1	LOC106381700	chrC2:24908174-24911796	cyclin-T1-5-like%2C transcript variant X4	GO:0019901(protein kinase binding);GO:0007049(cell cycle);GO:0051301(cell division);GO:0009908(flower development);GO:0048366(leaf development);GO:0000079(regulation of cyclin-dependent protein kinase activity);GO:0006355(regulation of transcription, DNA-dependent);GO:0050792(regulation of viral reproduction);GO:0009615(response to virus);GO:0010090(trichome morphogenesis)	NA	OK	12.0931	5.49479	1.13804	-2.19208	5e-05	0.00300793	yes	6.59831
XLOC_064032	XLOC_064032	XM_013821634.1;XM_013821635.1;XM_013821637.1;XM_013821639.1;XM_013821640.1;XM_013821642.1;XM_013821636.1;XM_013821638.1;XM_013821641.1	LOC106381706	chrC2:25057080-25066333	NA	NA	NA	OK	0	0.78128	-inf	-nan	5e-05	0.00300793	yes	-0.78128
XLOC_064079	XLOC_064079	-	-	chrC2:25895601-25896686	NA	NA	NA	OK	0	1.33581	-inf	-nan	5e-05	0.00300793	yes	-1.33581
XLOC_064092	XLOC_064092	-	-	chrC2:26190468-26190881	NA	NA	NA	OK	10.6451	0	inf	-nan	5e-05	0.00300793	yes	10.6451
XLOC_064331	XLOC_064331	-	-	chrC2:30738039-30738257	NA	NA	NA	OK	0	63.0297	-inf	-nan	5e-05	0.00300793	yes	-63.0297
XLOC_064477	XLOC_064477	XM_013819684.1	LOC106379817	chrC2:33013984-33015155	AP2/ERF and B3 domain-containing transcription factor ARF14-like	GO:0005634(nucleus);GO:0003677(DNA binding);GO:0003700(sequence-specific DNA binding transcription factor activity);GO:0009873(ethylene mediated signaling pathway)	NA	OK	0	0.945476	-inf	-nan	5e-05	0.00300793	yes	-0.945476
XLOC_064684	XLOC_064684	XM_013822322.1	LOC106382319	chrC2:36359740-36362543	purple acid phosphatase 3-like	GO:0005576(extracellular region);GO:0005773(vacuole);GO:0003993(acid phosphatase activity);GO:0046872(metal ion binding)	00740(Riboflavin metabolism)	OK	7.55458	21.2798	-1.49406	3.31231	5e-05	0.00300793	yes	-13.7252
XLOC_064695	XLOC_064695	XM_013822336.1;XM_013822337.1;XM_013822338.1	LOC106382329	chrC2:36431327-36432975	NA	NA	NA	OK	22.4226	49.1181	-1.1313	3.04072	5e-05	0.00300793	yes	-26.6955
XLOC_065028	XLOC_065028	XM_013819888.1	LOC106380068	chrC2:41963371-41964180	ethylene-responsive transcription factor ERF003-like	GO:0005634(nucleus);GO:0003677(DNA binding);GO:0003700(sequence-specific DNA binding transcription factor activity);GO:0009873(ethylene mediated signaling pathway)	NA	OK	0	3.25528	-inf	-nan	5e-05	0.00300793	yes	-3.25528
XLOC_065088	XLOC_065088	-	-	chrC2:42605093-42605487	NA	NA	NA	OK	5.45828	0	inf	-nan	5e-05	0.00300793	yes	5.45828
XLOC_065180	XLOC_065180	-	-	chrC2:43774105-43774580	NA	NA	NA	OK	16.8925	0	inf	-nan	5e-05	0.00300793	yes	16.8925
XLOC_065216	XLOC_065216	XM_013819956.1	LOC106380148	chrC2:44302494-44303466	dehydration-responsive element-binding protein 2F-like	GO:0005634(nucleus);GO:0003677(DNA binding);GO:0003700(sequence-specific DNA binding transcription factor activity);GO:0006950(response to stress)	NA	OK	1.03963	0	inf	-nan	5e-05	0.00300793	yes	1.03963
XLOC_065230	XLOC_065230	-	-	chrC2:44441703-44441854	NA	NA	NA	OK	938.821	0	inf	-nan	5e-05	0.00300793	yes	938.821
XLOC_065296	XLOC_065296	XM_013820000.1	LOC106380191	chrC2:45230472-45231854	50S ribosomal protein L29%2C chloroplastic-like	GO:0009941(chloroplast envelope);GO:0009570(chloroplast stroma);GO:0009295(nucleoid);GO:0005840(ribosome);GO:0003735(structural constituent of ribosome);GO:0006412(translation)	NA	OK	0	3.19754	-inf	-nan	5e-05	0.00300793	yes	-3.19754
XLOC_065376	XLOC_065376	-	-	chrC3:273785-274461	NA	NA	NA	OK	0	3.49353	-inf	-nan	5e-05	0.00300793	yes	-3.49353
XLOC_065413	XLOC_065413	-	-	chrC3:881629-883009	NA	NA	NA	OK	4.43396	0	inf	-nan	5e-05	0.00300793	yes	4.43396
XLOC_065577	XLOC_065577	XR_001277092.1;XR_001277093.1;XR_001277094.1	LOC106385107	chrC3:5885298-5886923	NA	NA	NA	OK	0	0.836229	-inf	-nan	5e-05	0.00300793	yes	-0.836229
XLOC_065828	XLOC_065828	XM_013825063.1	LOC106385105	chrC3:9380123-9380887	NA	NA	NA	OK	1.47373	0	inf	-nan	5e-05	0.00300793	yes	1.47373
XLOC_065873	XLOC_065873	XM_013826376.1;XM_013826375.1	LOC106386541	chrC3:10177656-10182310	phosphoacetylglucosamine mutase-like%2C transcript variant X1	GO:0005829(cytosol);GO:0005739(mitochondrion);GO:0009506(plasmodesma);GO:0046872(metal ion binding);GO:0004610(phosphoacetylglucosamine mutase activity);GO:0005975(carbohydrate metabolic process);GO:0000719(photoreactive repair);GO:0009411(response to UV)	00520(Amino sugar and nucleotide sugar metabolism)	OK	0	0.713946	-inf	-nan	5e-05	0.00300793	yes	-0.713946
XLOC_065987	XLOC_065987	XM_013825290.1	LOC106385357	chrC3:11597414-11598295	18.1 kDa class I heat shock protein-like	GO:0005737(cytoplasm);GO:0010286(heat acclimation);GO:0009644(response to high light intensity);GO:0042542(response to hydrogen peroxide)	04141(Protein processing in endoplasmic reticulum)	OK	79.7706	37.8107	1.07706	-3.75785	5e-05	0.00300793	yes	41.9599
XLOC_066063	XLOC_066063	XM_013826794.1	LOC106386969	chrC3:12312054-12314064	NA	NA	NA	OK	0	1.19365	-inf	-nan	5e-05	0.00300793	yes	-1.19365
XLOC_066140	XLOC_066140	-	-	chrC3:13654650-13654801	NA	NA	NA	OK	849.409	0	inf	-nan	5e-05	0.00300793	yes	849.409
XLOC_066219	XLOC_066219	XM_013826071.1	LOC106386191	chrC3:14527198-14528779	NA	NA	NA	OK	0	0.877637	-inf	-nan	5e-05	0.00300793	yes	-0.877637
XLOC_066323	XLOC_066323	XM_013827168.1	LOC106387335	chrC3:15746451-15748324	NA	NA	NA	OK	0.970834	0	inf	-nan	5e-05	0.00300793	yes	0.970834
XLOC_066352	XLOC_066352	XM_013827214.1	LOC106387371	chrC3:16350918-16352310	40S ribosomal protein S5-1	GO:0005618(cell wall);GO:0009507(chloroplast);GO:0022627(cytosolic small ribosomal subunit);GO:0005886(plasma membrane);GO:0009506(plasmodesma);GO:0005774(vacuolar membrane);GO:0003723(RNA binding);GO:0003735(structural constituent of ribosome);GO:0006412(translation)	03010(Ribosome)	OK	36.7143	84.9757	-1.21071	4.51418	5e-05	0.00300793	yes	-48.2614
XLOC_066667	XLOC_066667	XM_013825254.1	LOC106385326	chrC3:20283485-20286822	sugar transporter ERD6-like 16	GO:0016021(integral to membrane);GO:0022891(substrate-specific transmembrane transporter activity);GO:0008643(carbohydrate transport)	NA	OK	0	1.22743	-inf	-nan	5e-05	0.00300793	yes	-1.22743
XLOC_066791	XLOC_066791	XR_001277173.1	LOC106385368	chrC3:22358583-22359661	NA	NA	NA	OK	0	0.759484	-inf	-nan	5e-05	0.00300793	yes	-0.759484
XLOC_067006	XLOC_067006	XM_013825364.1	LOC106385450	chrC3:25532718-25533658	cyclin-U2-1-like	GO:0019901(protein kinase binding);GO:0007049(cell cycle);GO:0051301(cell division);GO:0000079(regulation of cyclin-dependent protein kinase activity)	NA	OK	0	1.32439	-inf	-nan	5e-05	0.00300793	yes	-1.32439
XLOC_067112	XLOC_067112	-	-	chrC3:27263521-27264137	NA	NA	NA	OK	0	2.2649	-inf	-nan	5e-05	0.00300793	yes	-2.2649
XLOC_067316	XLOC_067316	XM_013825620.1	LOC106385722	chrC3:31077850-31078780	NA	NA	NA	OK	0	1.89909	-inf	-nan	5e-05	0.00300793	yes	-1.89909
XLOC_067538	XLOC_067538	XM_013825562.1	LOC106385654	chrC3:33964330-33965574	probably inactive leucine-rich repeat receptor-like protein kinase At5g48380	GO:0016021(integral to membrane);GO:0005886(plasma membrane);GO:0009506(plasmodesma);GO:0005524(ATP binding);GO:0004672(protein kinase activity);GO:0004872(receptor activity);GO:0033612(receptor serine/threonine kinase binding);GO:0031348(negative regulation of defense response)	NA	OK	0.856102	0	inf	-nan	5e-05	0.00300793	yes	0.856102
XLOC_067757	XLOC_067757	XM_013829319.1	LOC106389126	chrC3:37453587-37456360	transcription factor bHLH96-like	GO:0005634(nucleus);GO:0003677(DNA binding);GO:0006355(regulation of transcription, DNA-dependent);GO:0006351(transcription, DNA-dependent)	NA	OK	0	0.653731	-inf	-nan	5e-05	0.00300793	yes	-0.653731
XLOC_067908	XLOC_067908	-	-	chrC3:39456422-39457083	NA	NA	NA	OK	3.41674	0	inf	-nan	5e-05	0.00300793	yes	3.41674
XLOC_067973	XLOC_067973	-	-	chrC3:40493527-40494018	NA	NA	NA	OK	0	3.77162	-inf	-nan	5e-05	0.00300793	yes	-3.77162
XLOC_068000	XLOC_068000	XR_001277304.1;XR_001277305.1	LOC106385869	chrC3:41033361-41034552	NA	NA	NA	OK	0	5.8606	-inf	-nan	5e-05	0.00300793	yes	-5.8606
XLOC_068165	XLOC_068165	-	-	chrC3:44068599-44069256	NA	NA	NA	OK	0	1.97324	-inf	-nan	5e-05	0.00300793	yes	-1.97324
XLOC_068173	XLOC_068173	XM_013829840.1;XM_013829841.1	LOC106389555	chrC3:44184699-44186955	zinc finger CCCH domain-containing protein 25-like%2C transcript variant X1	GO:0005634(nucleus);GO:0003677(DNA binding);GO:0000166(nucleotide binding);GO:0003723(RNA binding);GO:0008270(zinc ion binding);GO:0042742(defense response to bacterium)	03040(Spliceosome)	OK	0	0.894923	-inf	-nan	5e-05	0.00300793	yes	-0.894923
XLOC_068296	XLOC_068296	XM_013825940.1	LOC106386046	chrC3:46361372-46362074	NA	NA	NA	OK	0	4.45897	-inf	-nan	5e-05	0.00300793	yes	-4.45897
XLOC_068305	XLOC_068305	XM_013830003.1	LOC106389681	chrC3:46538191-46540131	cysteine-rich repeat secretory protein 38-like	GO:0005618(cell wall);GO:0005576(extracellular region);GO:0005773(vacuole);GO:0009737(response to abscisic acid stimulus)	NA	OK	25.6056	6.41882	1.99608	-4.25821	5e-05	0.00300793	yes	19.1868
XLOC_068492	XLOC_068492	XM_013830232.1	LOC106389884	chrC3:49669043-49669723	NA	NA	NA	OK	1.9935	0	inf	-nan	5e-05	0.00300793	yes	1.9935
XLOC_069119	XLOC_069119	XR_001277131.1;XR_001277132.1	LOC106385222	chrC3:7860020-7860697	NA	NA	NA	OK	0	2.33554	-inf	-nan	5e-05	0.00300793	yes	-2.33554
XLOC_069359	XLOC_069359	XM_013826583.1	LOC106386771	chrC3:11297926-11299615	NA	NA	NA	OK	0	1.27062	-inf	-nan	5e-05	0.00300793	yes	-1.27062
XLOC_069438	XLOC_069438	XM_013826731.1;XM_013826733.1;XM_013826730.1	LOC106386912	chrC3:11940893-11948090	probable glucuronoxylan glucuronosyltransferase F8H%2C transcript variant X1	GO:0000139(Golgi membrane);GO:0016021(integral to membrane);GO:0016757(transferase activity, transferring glycosyl groups);GO:0007047(cellular cell wall organization);GO:0010417(glucuronoxylan biosynthetic process)	NA	OK	0	0.657095	-inf	-nan	5e-05	0.00300793	yes	-0.657095
XLOC_069468	XLOC_069468	XM_013825429.1	LOC106385515	chrC3:12347132-12348556	NA	NA	NA	OK	0	2.53916	-inf	-nan	5e-05	0.00300793	yes	-2.53916
XLOC_069483	XLOC_069483	XM_013825650.1	LOC106385743	chrC3:12520584-12522149	flavonol synthase/flavanone 3-hydroxylase-like	GO:0046872(metal ion binding);GO:0016706(oxidoreductase activity, acting on paired donors, with incorporation or reduction of molecular oxygen, 2-oxoglutarate as one donor, and incorporation of one atom each of oxygen into both donors);GO:0010260(organ senescence)	NA	OK	0	1.10869	-inf	-nan	5e-05	0.00300793	yes	-1.10869
XLOC_069868	XLOC_069868	-	-	chrC3:18224190-18224640	NA	NA	NA	OK	3.5845	0	inf	-nan	5e-05	0.00300793	yes	3.5845
XLOC_069921	XLOC_069921	XM_013827522.1;XM_013827523.1	LOC106387625	chrC3:18829618-18832097	NA	NA	NA	OK	0	1.22732	-inf	-nan	5e-05	0.00300793	yes	-1.22732
XLOC_070007	XLOC_070007	XM_013826847.1	LOC106387026	chrC3:19728772-19729411	NA	NA	NA	OK	0	1.49162	-inf	-nan	5e-05	0.00300793	yes	-1.49162
XLOC_070304	XLOC_070304	XM_013823952.1	LOC106383901	chrC3:23826324-23827408	NA	NA	NA	OK	0	1.76509	-inf	-nan	5e-05	0.00300793	yes	-1.76509
XLOC_070319	XLOC_070319	XM_013828122.1	LOC106388124	chrC3:24171280-24174034	GDSL esterase/lipase At2g36325-like	GO:0005576(extracellular region);GO:0016788(hydrolase activity, acting on ester bonds);GO:0016042(lipid catabolic process)	NA	OK	1.3952	0	inf	-nan	5e-05	0.00300793	yes	1.3952
XLOC_070339	XLOC_070339	XM_013826445.1	LOC106386615	chrC3:24436556-24437135	NA	NA	NA	OK	0	11.0255	-inf	-nan	5e-05	0.00300793	yes	-11.0255
XLOC_070409	XLOC_070409	-	-	chrC3:25312714-25314138	NA	NA	NA	OK	0	1.86883	-inf	-nan	5e-05	0.00300793	yes	-1.86883
XLOC_070649	XLOC_070649	XM_013825463.1	LOC106385549	chrC3:29237669-29240175	NA	NA	NA	OK	0	1.01826	-inf	-nan	5e-05	0.00300793	yes	-1.01826
XLOC_070816	XLOC_070816	-	-	chrC3:31763924-31764199	NA	NA	NA	OK	15.894	0	inf	-nan	5e-05	0.00300793	yes	15.894
XLOC_070843	XLOC_070843	XM_013828841.1	LOC106388710	chrC3:32003194-32005347	rop guanine nucleotide exchange factor 3-like	GO:0005089(Rho guanyl-nucleotide exchange factor activity)	NA	OK	0	0.951017	-inf	-nan	5e-05	0.00300793	yes	-0.951017
XLOC_071026	XLOC_071026	XM_013826801.1	LOC106386975	chrC3:34230048-34231004	NA	NA	NA	OK	0	1.16225	-inf	-nan	5e-05	0.00300793	yes	-1.16225
XLOC_071588	XLOC_071588	XM_013829806.1	LOC106389527	chrC3:43836377-43837673	60S ribosomal protein L35-4-like	GO:0022625(cytosolic large ribosomal subunit);GO:0005886(plasma membrane);GO:0009506(plasmodesma);GO:0005774(vacuolar membrane);GO:0003735(structural constituent of ribosome);GO:0006412(translation)	03010(Ribosome)	OK	17.0182	49.7415	-1.54737	4.4945	5e-05	0.00300793	yes	-32.7233
XLOC_071874	XLOC_071874	XM_013824605.1	LOC106384669	chrC3:48804187-48805787	homeobox-leucine zipper protein ATHB-40-like	GO:0005634(nucleus);GO:0043565(sequence-specific DNA binding);GO:0003700(sequence-specific DNA binding transcription factor activity);GO:0009733(response to auxin stimulus);GO:0006950(response to stress)	NA	OK	21.3377	54.6785	-1.35757	3.97279	5e-05	0.00300793	yes	-33.3408
XLOC_071928	XLOC_071928	XM_013824626.1	LOC106384698	chrC3:49547139-49548306	NA	NA	NA	OK	0	1.33778	-inf	-nan	5e-05	0.00300793	yes	-1.33778
XLOC_071961	XLOC_071961	-	-	chrC3:50369877-50370275	NA	NA	NA	OK	0	3.22135	-inf	-nan	5e-05	0.00300793	yes	-3.22135
XLOC_072057	XLOC_072057	-	-	chrC3:51801167-51802027	NA	NA	NA	OK	0	1.89705	-inf	-nan	5e-05	0.00300793	yes	-1.89705
XLOC_072127	XLOC_072127	XM_013824735.1	LOC106384827	chrC3:53943199-53944723	NA	NA	NA	OK	0	2.31099	-inf	-nan	5e-05	0.00300793	yes	-2.31099
XLOC_072168	XLOC_072168	XM_013832384.1	LOC106391684	chrC4:206843-209650	RING-H2 finger protein ATL5-like	GO:0016021(integral to membrane);GO:0008270(zinc ion binding);GO:0006461(protein complex assembly)	NA	OK	59.1624	23.2144	1.34966	-3.96338	5e-05	0.00300793	yes	35.948
XLOC_072338	XLOC_072338	XM_013831303.1;XM_013831302.1;XM_013831301.1	LOC106390771	chrC4:2574093-2576237	NA	NA	NA	OK	0	0.764299	-inf	-nan	5e-05	0.00300793	yes	-0.764299
XLOC_072493	XLOC_072493	XM_013837081.1	LOC106396633	chrC4:5324636-5324997	NA	NA	NA	OK	0	6.9642	-inf	-nan	5e-05	0.00300793	yes	-6.9642
XLOC_072570	XLOC_072570	-	-	chrC4:6411352-6411503	NA	NA	NA	OK	986.219	0	inf	-nan	5e-05	0.00300793	yes	986.219
XLOC_072616	XLOC_072616	-	-	chrC4:6919237-6920065	NA	NA	NA	OK	0	3.08174	-inf	-nan	5e-05	0.00300793	yes	-3.08174
XLOC_072798	XLOC_072798	XR_001279327.1	LOC106395677	chrC4:10229467-10231433	NA	NA	NA	OK	3.74221	0	inf	-nan	5e-05	0.00300793	yes	3.74221
XLOC_072802	XLOC_072802	XM_013835725.1	LOC106395213	chrC4:10353060-10353928	ethylene-responsive transcription factor 12-like	GO:0005634(nucleus);GO:0003677(DNA binding);GO:0003700(sequence-specific DNA binding transcription factor activity);GO:0006952(defense response);GO:0009873(ethylene mediated signaling pathway)	NA	OK	0	3.58589	-inf	-nan	5e-05	0.00300793	yes	-3.58589
XLOC_072825	XLOC_072825	-	-	chrC4:10925286-10925574	NA	NA	NA	OK	16.6178	0	inf	-nan	5e-05	0.00300793	yes	16.6178
XLOC_072991	XLOC_072991	XM_013835938.1	LOC106395494	chrC4:13825843-13826804	NA	NA	NA	OK	0	1.03489	-inf	-nan	5e-05	0.00300793	yes	-1.03489
XLOC_073014	XLOC_073014	XM_013832042.1;XM_013832041.1	LOC106391409	chrC4:14180870-14182723	probable mitochondrial chaperone BCS1-B%2C transcript variant X1	GO:0016021(integral to membrane);GO:0005743(mitochondrial inner membrane);GO:0005524(ATP binding);GO:0016887(ATPase activity);GO:0051131(chaperone-mediated protein complex assembly)	NA	OK	28.1601	11.6189	1.27718	-3.03294	5e-05	0.00300793	yes	16.5412
XLOC_073314	XLOC_073314	XM_013835940.1	LOC106395497	chrC4:21583831-21585382	NA	NA	NA	OK	0.722988	0	inf	-nan	5e-05	0.00300793	yes	0.722988
XLOC_073431	XLOC_073431	XM_013835266.1	LOC106394697	chrC4:24867596-24868791	protein ODORANT1-like	GO:0005634(nucleus);GO:0003677(DNA binding);GO:0006355(regulation of transcription, DNA-dependent);GO:0006351(transcription, DNA-dependent)	NA	OK	0	2.31719	-inf	-nan	5e-05	0.00300793	yes	-2.31719
XLOC_073493	XLOC_073493	XR_001278907.1	LOC106394565	chrC4:26408742-26410121	NA	NA	NA	OK	0	2.05787	-inf	-nan	5e-05	0.00300793	yes	-2.05787
XLOC_073965	XLOC_073965	XM_013830882.1	LOC106390430	chrC4:36496806-36497331	NA	NA	NA	OK	943.416	452.357	1.06043	-6.23147	5e-05	0.00300793	yes	491.059
XLOC_074076	XLOC_074076	XR_001279308.1	LOC106395584	chrC4:38051869-38053075	NA	NA	NA	OK	1.24285	0	inf	-nan	5e-05	0.00300793	yes	1.24285
XLOC_074096	XLOC_074096	-	-	chrC4:38460339-38460612	NA	NA	NA	OK	13.6151	0	inf	-nan	5e-05	0.00300793	yes	13.6151
XLOC_074145	XLOC_074145	XM_013831135.1	LOC106390631	chrC4:39279659-39281407	NA	NA	NA	OK	0	0.948063	-inf	-nan	5e-05	0.00300793	yes	-0.948063
XLOC_074303	XLOC_074303	XM_013831377.1	LOC106390838	chrC4:42855525-42857996	GDT1-like protein 3	GO:0016021(integral to membrane)	NA	OK	0	1.26723	-inf	-nan	5e-05	0.00300793	yes	-1.26723
XLOC_074433	XLOC_074433	XM_013835418.1	LOC106394866	chrC4:44993869-44995498	NA	NA	NA	OK	0	1.01386	-inf	-nan	5e-05	0.00300793	yes	-1.01386
XLOC_074685	XLOC_074685	XM_013835530.1	LOC106394991	chrC4:49505848-49506616	NA	NA	NA	OK	4.5707	0	inf	-nan	5e-05	0.00300793	yes	4.5707
XLOC_074987	XLOC_074987	-	-	chrC4:54182006-54184196	NA	NA	NA	OK	0	1.44865	-inf	-nan	5e-05	0.00300793	yes	-1.44865
XLOC_075021	XLOC_075021	XM_013834768.1	LOC106394177	chrC4:54735637-54738896	protein BEARSKIN2-like	GO:0005634(nucleus);GO:0003677(DNA binding);GO:0045893(positive regulation of transcription, DNA-dependent);GO:0048829(root cap development);GO:0009834(secondary cell wall biogenesis);GO:0006351(transcription, DNA-dependent)	NA	OK	0	0.795729	-inf	-nan	5e-05	0.00300793	yes	-0.795729
XLOC_075101	XLOC_075101	XM_013835649.1	LOC106395127	chrC4:55862471-55864033	NA	NA	NA	OK	0	0.762967	-inf	-nan	5e-05	0.00300793	yes	-0.762967
XLOC_075322	XLOC_075322	-	-	chrC4:59747845-59748043	NA	NA	NA	OK	88.1405	0	inf	-nan	5e-05	0.00300793	yes	88.1405
XLOC_075513	XLOC_075513	XM_013835405.1	LOC106394847	chrC4:976656-978983	probable WRKY transcription factor 54	GO:0005634(nucleus);GO:0043565(sequence-specific DNA binding);GO:0003700(sequence-specific DNA binding transcription factor activity);GO:0031347(regulation of defense response)	NA	OK	0	1.079	-inf	-nan	5e-05	0.00300793	yes	-1.079
XLOC_075666	XLOC_075666	XM_013837099.1	LOC106396644	chrC4:3385012-3388649	pentatricopeptide repeat-containing protein At1g59720%2C chloroplastic/mitochondrial	GO:0009507(chloroplast);GO:0005739(mitochondrion);GO:0005488(binding);GO:0004519(endonuclease activity);GO:0016556(mRNA modification)	NA	OK	60.121	12.3169	2.28724	-3.52259	5e-05	0.00300793	yes	47.8041
XLOC_075776	XLOC_075776	XM_013835605.1	LOC106395076	chrC4:5422077-5423074	multiprotein-bridging factor 1b-like	GO:0005737(cytoplasm);GO:0005730(nucleolus);GO:0043565(sequence-specific DNA binding);GO:0045893(positive regulation of transcription, DNA-dependent);GO:0006351(transcription, DNA-dependent)	NA	OK	0	2.00748	-inf	-nan	5e-05	0.00300793	yes	-2.00748
XLOC_075801	XLOC_075801	XM_013835913.1	LOC106395462	chrC4:5660886-5662792	WRKY transcription factor 44-like	GO:0005634(nucleus);GO:0043565(sequence-specific DNA binding);GO:0003700(sequence-specific DNA binding transcription factor activity);GO:0009957(epidermal cell fate specification);GO:0010214(seed coat development)	NA	OK	0	0.685981	-inf	-nan	5e-05	0.00300793	yes	-0.685981
XLOC_076115	XLOC_076115	XM_013831675.1;XM_013831674.1;XR_001278440.1;XR_001278441.1;XM_013831676.1;XM_013831677.1	LOC106391109,LOC106391111	chrC4:11120017-11125076	NA	NA	NA	OK	0	1.74284	-inf	-nan	5e-05	0.00300793	yes	-1.74284
XLOC_076222	XLOC_076222	XM_013833591.1	LOC106392814	chrC4:12476258-12477232	probable inactive purple acid phosphatase 9	GO:0005576(extracellular region);GO:0003993(acid phosphatase activity);GO:0046872(metal ion binding)	NA	OK	0	1.07869	-inf	-nan	5e-05	0.00300793	yes	-1.07869
XLOC_076446	XLOC_076446	-	-	chrC4:17522111-17522414	NA	NA	NA	OK	12.2647	0	inf	-nan	5e-05	0.00300793	yes	12.2647
XLOC_076490	XLOC_076490	XM_013837196.1;XM_013837195.1	LOC106396725	chrC4:18850372-18859063	amino acid permease 1-like%2C transcript variant X2	GO:0016021(integral to membrane);GO:0005886(plasma membrane);GO:0015175(neutral amino acid transmembrane transporter activity);GO:0015293(symporter activity);GO:0043090(amino acid import);GO:0009624(response to nematode)	NA	OK	0	0.724322	-inf	-nan	5e-05	0.00300793	yes	-0.724322
XLOC_076528	XLOC_076528	-	-	chrC4:20049015-20049586	NA	NA	NA	OK	0	5.81137	-inf	-nan	5e-05	0.00300793	yes	-5.81137
XLOC_076643	XLOC_076643	XM_013831735.1	LOC106391149	chrC4:22992426-23000469	lysine-specific demethylase JMJ25-like	GO:0005634(nucleus);GO:0046872(metal ion binding);GO:0016702(oxidoreductase activity, acting on single donors with incorporation of molecular oxygen, incorporation of two atoms of oxygen);GO:0016568(chromatin modification);GO:0006355(regulation of transcription, DNA-dependent);GO:0006351(transcription, DNA-dependent)	NA	OK	0	0.627047	-inf	-nan	5e-05	0.00300793	yes	-0.627047
XLOC_076786	XLOC_076786	-	-	chrC4:26068755-26069191	NA	NA	NA	OK	5.75918	0	inf	-nan	5e-05	0.00300793	yes	5.75918
XLOC_076916	XLOC_076916	XM_013835464.1	LOC106394922	chrC4:28307149-28308027	SKP1-like protein 1A	GO:0005829(cytosol);GO:0005634(nucleus);GO:0009524(phragmoplast);GO:0005886(plasma membrane);GO:0005819(spindle);GO:0005515(protein binding);GO:0009734(auxin mediated signaling pathway);GO:0007059(chromosome segregation);GO:0009873(ethylene mediated signaling pathway);GO:0044419(interspecies interaction between organisms);GO:0007275(multicellular organismal development);GO:0045910(negative regula…	04141(Protein processing in endoplasmic reticulum);04120(Ubiquitin mediated proteolysis)	OK	0	1.27142	-inf	-nan	5e-05	0.00300793	yes	-1.27142
XLOC_076998	XLOC_076998	XM_013836130.1	LOC106395763	chrC4:30219391-30220327	primary amine oxidase-like	GO:0052595(aliphatic-amine oxidase activity);GO:0052594(aminoacetone:oxygen oxidoreductase(deaminating) activity);GO:0005507(copper ion binding);GO:0052596(phenethylamine:oxygen oxidoreductase (deaminating) activity);GO:0008131(primary amine oxidase activity);GO:0048038(quinone binding);GO:0052593(tryptamine:oxygen oxidoreductase (deaminating) activity);GO:0009308(amine metabolic process)	00260(Glycine, serine and threonine metabolism);00350(Tyrosine metabolism);00360(Phenylalanine metabolism);00410(beta-Alanine metabolism);00950(Isoquinoline alkaloid biosynthesis);00960(Tropane, piperidine and pyridine alkaloid biosynthesis)	OK	2.94074	0	inf	-nan	5e-05	0.00300793	yes	2.94074
XLOC_077052	XLOC_077052	XM_013834104.1	LOC106393403	chrC4:31536613-31537515	NA	NA	NA	OK	4.74835	0	inf	-nan	5e-05	0.00300793	yes	4.74835
XLOC_077097	XLOC_077097	XR_001278467.1;XR_001278466.1	LOC106391201	chrC4:32485329-32487299	NA	NA	NA	OK	0	0.931535	-inf	-nan	5e-05	0.00300793	yes	-0.931535
XLOC_077363	XLOC_077363	XM_013831167.1;XM_013831168.1;XM_013831170.1;XM_013831171.1;XM_013831174.1;XM_013831169.1;XM_013831173.1;XM_013831172.1	LOC106390660	chrC4:37629824-37635542	probable choline kinase 3%2C transcript variant X1	GO:0005524(ATP binding);GO:0004305(ethanolamine kinase activity);GO:0001701(in utero embryonic development);GO:0035264(multicellular organism growth);GO:0006646(phosphatidylethanolamine biosynthetic process);GO:0001890(placenta development);GO:0009791(post-embryonic development)	00564(Glycerophospholipid metabolism)	OK	0.956914	0	inf	-nan	5e-05	0.00300793	yes	0.956914
XLOC_077373	XLOC_077373	XR_001279392.1	LOC106395933	chrC4:37995974-37996820	NA	NA	NA	OK	2.4936	0	inf	-nan	5e-05	0.00300793	yes	2.4936
XLOC_077444	XLOC_077444	XM_013835368.1;XM_013835367.1	LOC106394815	chrC4:39618590-39619458	ubiquitin-conjugating enzyme E2 6-like%2C transcript variant X1	GO:0005524(ATP binding);GO:0004842(ubiquitin-protein ligase activity);GO:0006511(ubiquitin-dependent protein catabolic process)	04120(Ubiquitin mediated proteolysis)	OK	195.228	34.9273	2.48273	-5.13943	5e-05	0.00300793	yes	160.301
XLOC_077709	XLOC_077709	XM_013831542.1	LOC106390979	chrC4:44489585-44490165	defensin-like protein 3	GO:0005576(extracellular region);GO:0050832(defense response to fungus);GO:0009861(jasmonic acid and ethylene-dependent systemic resistance);GO:0031640(killing of cells of other organism);GO:0009723(response to ethylene stimulus);GO:0009625(response to insect);GO:0009753(response to jasmonic acid stimulus)	NA	OK	0	2.9802	-inf	-nan	5e-05	0.00300793	yes	-2.9802
XLOC_077728	XLOC_077728	-	-	chrC4:44739253-44739520	NA	NA	NA	OK	21.2701	0	inf	-nan	5e-05	0.00300793	yes	21.2701
XLOC_077947	XLOC_077947	-	-	chrC4:48471596-48472133	NA	NA	NA	OK	0	2.02971	-inf	-nan	5e-05	0.00300793	yes	-2.02971
XLOC_078177	XLOC_078177	XM_013832234.1;XM_013832233.1	LOC106391557	chrC4:52293245-52298071	delta-1-pyrroline-5-carboxylate synthase A-like%2C transcript variant X2	GO:0009507(chloroplast);GO:0016020(membrane);GO:0005524(ATP binding);GO:0004349(glutamate 5-kinase activity);GO:0004350(glutamate-5-semialdehyde dehydrogenase activity);GO:0042538(hyperosmotic salinity response);GO:0006561(proline biosynthetic process);GO:0006979(response to oxidative stress);GO:0009414(response to water deprivation);GO:0048364(root development)	01230(Biosynthesis of amino acids);00330(Arginine and proline metabolism)	OK	0	1.02584	-inf	-nan	5e-05	0.00300793	yes	-1.02584
XLOC_078188	XLOC_078188	XR_001278552.1	LOC106391568	chrC4:52392801-52395403	NA	NA	NA	OK	0	1.02787	-inf	-nan	5e-05	0.00300793	yes	-1.02787
XLOC_078246	XLOC_078246	XM_013836250.1	LOC106395940	chrC4:53067558-53068211	NA	NA	NA	OK	0	3.3745	-inf	-nan	5e-05	0.00300793	yes	-3.3745
XLOC_078280	XLOC_078280	-	-	chrC4:53667058-53667958	NA	NA	NA	OK	0	1.84026	-inf	-nan	5e-05	0.00300793	yes	-1.84026
XLOC_078404	XLOC_078404	XM_013832992.1	LOC106392197	chrC4:55177743-55181594	protein NLP8	GO:0005634(nucleus);GO:0003677(DNA binding);GO:0006355(regulation of transcription, DNA-dependent);GO:0006351(transcription, DNA-dependent)	NA	OK	15.5726	7.05651	1.14198	-2.80028	5e-05	0.00300793	yes	8.51609
XLOC_078405	XLOC_078405	XM_013836018.1	LOC106395614	chrC4:55190588-55192372	probable peroxidase 26	GO:0005576(extracellular region);GO:0020037(heme binding);GO:0004601(peroxidase activity);GO:0006979(response to oxidative stress)	00940(Phenylpropanoid biosynthesis)	OK	0	1.53912	-inf	-nan	5e-05	0.00300793	yes	-1.53912
XLOC_078459	XLOC_078459	XM_013832646.1	LOC106391912	chrC4:55993209-55994961	NA	NA	NA	OK	0	2.71144	-inf	-nan	5e-05	0.00300793	yes	-2.71144
XLOC_078471	XLOC_078471	XM_013835750.1	LOC106395238	chrC4:56195162-56197695	LOB domain-containing protein 18-like	GO:0005634(nucleus);GO:0010089(xylem development)	NA	OK	0	1.53981	-inf	-nan	5e-05	0.00300793	yes	-1.53981
XLOC_078635	XLOC_078635	-	-	chrC4:59137055-59137339	NA	NA	NA	OK	12.8835	0	inf	-nan	5e-05	0.00300793	yes	12.8835
XLOC_078727	XLOC_078727	XM_013833092.1;XM_013833093.1	LOC106392283	chrC4:60402877-60405232	probable 2-oxoglutarate-dependent dioxygenase AOP1%2C transcript variant X1	GO:0005506(iron ion binding)	NA	OK	0	1.06423	-inf	-nan	5e-05	0.00300793	yes	-1.06423
XLOC_078970	XLOC_078970	XM_013840504.1	LOC106400094	chrC5:3412256-3414758	mannan endo-1%2C4-beta-mannosidase 1-like	GO:0005576(extracellular region);GO:0043169(cation binding);GO:0016985(mannan endo-1,4-beta-mannosidase activity);GO:0005975(carbohydrate metabolic process)	00051(Fructose and mannose metabolism)	OK	0	1.59255	-inf	-nan	5e-05	0.00300793	yes	-1.59255
XLOC_079020	XLOC_079020	XM_013840355.1	LOC106399911	chrC5:4209387-4211203	NA	NA	NA	OK	0	0.874892	-inf	-nan	5e-05	0.00300793	yes	-0.874892
XLOC_079505	XLOC_079505	-	-	chrC5:11034411-11034747	NA	NA	NA	OK	6.20313	0	inf	-nan	5e-05	0.00300793	yes	6.20313
XLOC_079629	XLOC_079629	XM_013840550.1	LOC106400152	chrC5:12611597-12614824	polygalacturonase-like	GO:0005618(cell wall);GO:0005576(extracellular region);GO:0004650(polygalacturonase activity);GO:0005975(carbohydrate metabolic process);GO:0007047(cellular cell wall organization);GO:0009835(ripening)	00040(Pentose and glucuronate interconversions)	OK	0	0.918007	-inf	-nan	5e-05	0.00300793	yes	-0.918007
XLOC_079632	XLOC_079632	-	-	chrC5:12635956-12636277	NA	NA	NA	OK	6.45134	0	inf	-nan	5e-05	0.00300793	yes	6.45134
XLOC_079866	XLOC_079866	-	-	chrC5:15399907-15400642	NA	NA	NA	OK	0	2.76352	-inf	-nan	5e-05	0.00300793	yes	-2.76352
XLOC_080006	XLOC_080006	-	-	chrC5:17937817-17938102	NA	NA	NA	OK	17.5762	0	inf	-nan	5e-05	0.00300793	yes	17.5762
XLOC_080251	XLOC_080251	-	-	chrC5:21456925-21457076	NA	NA	NA	OK	727.265	0	inf	-nan	5e-05	0.00300793	yes	727.265
XLOC_080585	XLOC_080585	XR_001280438.1	LOC106401161	chrC5:27214451-27215954	NA	NA	NA	OK	0	2.61065	-inf	-nan	5e-05	0.00300793	yes	-2.61065
XLOC_080654	XLOC_080654	XM_013840242.1	LOC106399789	chrC5:29033960-29034539	NA	NA	NA	OK	3.6003	0	inf	-nan	5e-05	0.00300793	yes	3.6003
XLOC_080658	XLOC_080658	XM_013838413.1	LOC106397786	chrC5:29080811-29082662	ninja-family protein AFP1-like	GO:0005634(nucleus);GO:0009738(abscisic acid mediated signaling pathway)	NA	OK	3.6504	13.5588	-1.89311	2.87751	5e-05	0.00300793	yes	-9.9084
XLOC_080691	XLOC_080691	-	-	chrC5:30016484-30017419	NA	NA	NA	OK	252.255	115.528	1.12664	-3.9177	5e-05	0.00300793	yes	136.727
XLOC_080824	XLOC_080824	XM_013839452.1	LOC106398958	chrC5:32701123-32706560	glycine-rich cell wall structural protein 2-like	GO:0043186(P granule);GO:0005524(ATP binding);GO:0008026(ATP-dependent helicase activity);GO:0008432(JUN kinase binding);GO:0043621(protein self-association);GO:0003723(RNA binding);GO:0003724(RNA helicase activity);GO:0008270(zinc ion binding);GO:0006915(apoptosis);GO:0007281(germ cell development);GO:0009791(post-embryonic development)	NA	OK	0	1.34199	-inf	-nan	5e-05	0.00300793	yes	-1.34199
XLOC_080936	XLOC_080936	XM_013840992.1	LOC106400633	chrC5:34731519-34733292	NA	NA	NA	OK	0	3.89456	-inf	-nan	5e-05	0.00300793	yes	-3.89456
XLOC_081154	XLOC_081154	XM_013839588.1	LOC106399116	chrC5:37959644-37972583	NA	NA	NA	OK	0	2.3378	-inf	-nan	5e-05	0.00300793	yes	-2.3378
XLOC_081224	XLOC_081224	-	-	chrC5:28975-29255	NA	NA	NA	OK	0	11.6898	-inf	-nan	5e-05	0.00300793	yes	-11.6898
XLOC_081332	XLOC_081332	XM_013842654.1	LOC106402022	chrC5:1968111-1970168	26S protease regulatory subunit 6A-like	GO:0016021(integral to membrane);GO:0005743(mitochondrial inner membrane);GO:0005524(ATP binding);GO:0016887(ATPase activity);GO:0051131(chaperone-mediated protein complex assembly)	NA	OK	35.7847	15.6538	1.19282	-3.45915	5e-05	0.00300793	yes	20.1309
XLOC_081409	XLOC_081409	-	-	chrC5:3158611-3158861	NA	NA	NA	OK	20.5779	0	inf	-nan	5e-05	0.00300793	yes	20.5779
XLOC_081710	XLOC_081710	XM_013838312.1;XM_013838313.1	LOC106397694	chrC5:7465726-7468214	NA	NA	NA	OK	0	2.90049	-inf	-nan	5e-05	0.00300793	yes	-2.90049
XLOC_082233	XLOC_082233	-	-	chrC5:14211067-14212291	NA	NA	NA	OK	0	1.39427	-inf	-nan	5e-05	0.00300793	yes	-1.39427
XLOC_082321	XLOC_082321	-	-	chrC5:15308508-15308865	NA	NA	NA	OK	0	11.9793	-inf	-nan	5e-05	0.00300793	yes	-11.9793
XLOC_082407	XLOC_082407	XR_001280621.1	LOC106402207	chrC5:16439407-16439879	NA	NA	NA	OK	0	8.06827	-inf	-nan	5e-05	0.00300793	yes	-8.06827
XLOC_082564	XLOC_082564	XM_013839108.1	LOC106398580	chrC5:19073174-19074088	L-type lectin-domain containing receptor kinase I.9-like	GO:0016021(integral to membrane);GO:0005886(plasma membrane);GO:0005524(ATP binding);GO:0004674(protein serine/threonine kinase activity);GO:0004872(receptor activity);GO:0005529(sugar binding)	NA	OK	0	1.83627	-inf	-nan	5e-05	0.00300793	yes	-1.83627
XLOC_082760	XLOC_082760	XM_013838554.1	LOC106397921	chrC5:21939329-21940968	zinc finger CCCH domain-containing protein 2-like	GO:0005634(nucleus);GO:0003677(DNA binding);GO:0008270(zinc ion binding);GO:0010187(negative regulation of seed germination);GO:0006355(regulation of transcription, DNA-dependent);GO:0006351(transcription, DNA-dependent)	NA	OK	0	0.770679	-inf	-nan	5e-05	0.00300793	yes	-0.770679
XLOC_082791	XLOC_082791	XM_013839176.1	LOC106398652	chrC5:22107202-22108082	gibberellin 2-beta-dioxygenase 6-like	GO:0045543(gibberellin 2-beta-dioxygenase activity);GO:0005506(iron ion binding);GO:0016702(oxidoreductase activity, acting on single donors with incorporation of molecular oxygen, incorporation of two atoms of oxygen)	00904(Diterpenoid biosynthesis)	OK	0	2.4877	-inf	-nan	5e-05	0.00300793	yes	-2.4877
XLOC_082935	XLOC_082935	XM_013839852.1;XM_013839853.1	LOC106399369	chrC5:24504188-24505474	NA	NA	NA	OK	52.3634	22.9777	1.18833	-2.60479	5e-05	0.00300793	yes	29.3857
XLOC_083206	XLOC_083206	-	-	chrC5:30016484-30017419	NA	NA	NA	OK	410.73	159.338	1.3661	-4.45399	5e-05	0.00300793	yes	251.392
XLOC_083594	XLOC_083594	-	-	chrC5:36195033-36195524	NA	NA	NA	OK	0	5.72309	-inf	-nan	5e-05	0.00300793	yes	-5.72309
XLOC_083674	XLOC_083674	-	-	chrC5:37272296-37272602	NA	NA	NA	OK	983.527	0	inf	-nan	5e-05	0.00300793	yes	983.527
XLOC_083898	XLOC_083898	XR_001280822.1;XR_001280821.1	LOC106402759	chrC6:797954-800597	NA	NA	NA	OK	0	1.60693	-inf	-nan	5e-05	0.00300793	yes	-1.60693
XLOC_084011	XLOC_084011	-	-	chrC6:2210589-2211258	NA	NA	NA	OK	0	16.5904	-inf	-nan	5e-05	0.00300793	yes	-16.5904
XLOC_084095	XLOC_084095	XM_013843691.1;XM_013843690.1	LOC106402879,LOC106402880	chrC6:3149746-3155517	peroxidase C3-like	GO:0005576(extracellular region);GO:0005773(vacuole);GO:0020037(heme binding);GO:0004601(peroxidase activity);GO:0042744(hydrogen peroxide catabolic process)	00940(Phenylpropanoid biosynthesis)	OK	43.1228	17.7821	1.27803	-4.04234	5e-05	0.00300793	yes	25.3407
XLOC_084318	XLOC_084318	XM_013844024.1	LOC106403186	chrC6:6102491-6106379	NA	NA	NA	OK	0.82034	0	inf	-nan	5e-05	0.00300793	yes	0.82034
XLOC_084672	XLOC_084672	-	-	chrC6:12220278-12220583	NA	NA	NA	OK	11.2644	0	inf	-nan	5e-05	0.00300793	yes	11.2644
XLOC_084840	XLOC_084840	XR_001281285.1;XM_013845771.1	LOC106405185	chrC6:15879560-15880426	NA	NA	NA	OK	0	3.41985	-inf	-nan	5e-05	0.00300793	yes	-3.41985
XLOC_084950	XLOC_084950	-	-	chrC6:17801138-17801405	NA	NA	NA	OK	23.8858	0	inf	-nan	5e-05	0.00300793	yes	23.8858
XLOC_084991	XLOC_084991	-	-	chrC6:18318361-18318687	NA	NA	NA	OK	6.88858	0	inf	-nan	5e-05	0.00300793	yes	6.88858
XLOC_085013	XLOC_085013	-	-	chrC6:18503434-18504335	NA	NA	NA	OK	0	0.999372	-inf	-nan	5e-05	0.00300793	yes	-0.999372
XLOC_085404	XLOC_085404	XR_001280656.1	LOC106402365	chrC6:25337935-25338951	NA	NA	NA	OK	0	1.79951	-inf	-nan	5e-05	0.00300793	yes	-1.79951
XLOC_085431	XLOC_085431	-	-	chrC6:26108011-26108536	NA	NA	NA	OK	3.80004	0	inf	-nan	5e-05	0.00300793	yes	3.80004
XLOC_085475	XLOC_085475	XM_013843277.1;XM_013843278.1	LOC106402522	chrC6:27130615-27132243	NA	NA	NA	OK	3.30566	12.4787	-1.91646	2.18146	5e-05	0.00300793	yes	-9.17304
XLOC_085480	XLOC_085480	XR_001281015.1	LOC106404552	chrC6:27192060-27193117	NA	NA	NA	OK	1.39235	0	inf	-nan	5e-05	0.00300793	yes	1.39235
XLOC_085538	XLOC_085538	XM_013843358.1	LOC106402588	chrC6:28445044-28448702	NA	NA	NA	OK	0.765668	0	inf	-nan	5e-05	0.00300793	yes	0.765668
XLOC_085624	XLOC_085624	XM_013844918.1	LOC106404178	chrC6:31346342-31349695	beta-D-glucopyranosyl abscisate beta-glucosidase-like	GO:0009507(chloroplast);GO:0005788(endoplasmic reticulum lumen);GO:0010168(ER body);GO:0005634(nucleus);GO:0005777(peroxisome);GO:0009506(plasmodesma);GO:0005773(vacuole);GO:0051993(abscisic acid glucose ester beta-glucosidase activity);GO:0043169(cation binding);GO:0042802(identical protein binding);GO:0009738(abscisic acid mediated signaling pathway);GO:0009687(abscisic acid metabolic process);…	NA	OK	0	0.70052	-inf	-nan	5e-05	0.00300793	yes	-0.70052
XLOC_085687	XLOC_085687	XM_013845869.1	LOC106405302	chrC6:32035454-32036327	AT-hook motif nuclear-localized protein 21-like	GO:0005634(nucleus);GO:0003680(AT DNA binding);GO:0003690(double-stranded DNA binding);GO:0006325(chromatin organization);GO:0010150(leaf senescence);GO:0009640(photomorphogenesis)	NA	OK	0	1.16262	-inf	-nan	5e-05	0.00300793	yes	-1.16262
XLOC_085764	XLOC_085764	XM_013845709.1;XM_013845710.1	LOC106405107	chrC6:33993692-33995458	homeobox-leucine zipper protein ATHB-21-like%2C transcript variant X2	GO:0005634(nucleus);GO:0043565(sequence-specific DNA binding);GO:0003700(sequence-specific DNA binding transcription factor activity);GO:0006950(response to stress)	NA	OK	0	0.834267	-inf	-nan	5e-05	0.00300793	yes	-0.834267
XLOC_085900	XLOC_085900	XM_013843967.1	LOC106403120	chrC6:36677063-36678040	lectin-like protein At1g53070	GO:0016021(integral to membrane);GO:0005886(plasma membrane);GO:0005524(ATP binding);GO:0004674(protein serine/threonine kinase activity);GO:0004872(receptor activity);GO:0005529(sugar binding)	NA	OK	0	2.3327	-inf	-nan	5e-05	0.00300793	yes	-2.3327
XLOC_085971	XLOC_085971	XR_001281175.1	LOC106404887	chrC6:37986273-37987070	NA	NA	NA	OK	0	2.79868	-inf	-nan	5e-05	0.00300793	yes	-2.79868
XLOC_086138	XLOC_086138	XM_013845348.1	LOC106404646	chrC6:879643-880644	ethylene-responsive transcription factor ERF018-like	GO:0005634(nucleus);GO:0003677(DNA binding);GO:0003700(sequence-specific DNA binding transcription factor activity);GO:0009873(ethylene mediated signaling pathway);GO:0009607(response to biotic stimulus);GO:0009611(response to wounding)	NA	OK	0.999599	0	inf	-nan	5e-05	0.00300793	yes	0.999599
XLOC_086246	XLOC_086246	XM_013845942.1	LOC106405384	chrC6:2342586-2344104	NA	NA	NA	OK	0	1.49151	-inf	-nan	5e-05	0.00300793	yes	-1.49151
XLOC_086429	XLOC_086429	-	-	chrC6:4824238-4824547	NA	NA	NA	OK	22.7624	0	inf	-nan	5e-05	0.00300793	yes	22.7624
XLOC_086831	XLOC_086831	XM_013844392.1	LOC106403577	chrC6:11395529-11397349	protein FEZ-like	GO:0005634(nucleus);GO:0003677(DNA binding);GO:0045770(positive regulation of asymmetric cell division);GO:0006355(regulation of transcription, DNA-dependent);GO:0009733(response to auxin stimulus);GO:0048829(root cap development);GO:0048103(somatic stem cell division);GO:0006351(transcription, DNA-dependent)	NA	OK	0	1.0558	-inf	-nan	5e-05	0.00300793	yes	-1.0558
XLOC_087161	XLOC_087161	XM_013845443.1	LOC106404761	chrC6:18791245-18794042	protein RAE1-like	GO:0080008(CUL4 RING ubiquitin ligase complex);GO:0005829(cytosol);GO:0005635(nuclear envelope);GO:0005515(protein binding)	03013(RNA transport)	OK	0	0.983525	-inf	-nan	5e-05	0.00300793	yes	-0.983525
XLOC_087207	XLOC_087207	-	-	chrC6:19611529-19612042	NA	NA	NA	OK	0	3.12968	-inf	-nan	5e-05	0.00300793	yes	-3.12968
XLOC_087396	XLOC_087396	XM_013845477.1	LOC106404809	chrC6:22387254-22388112	NA	NA	NA	OK	0	1.34383	-inf	-nan	5e-05	0.00300793	yes	-1.34383
XLOC_087430	XLOC_087430	XM_013843687.1	LOC106402875	chrC6:23185093-23185856	NA	NA	NA	OK	0	1.75411	-inf	-nan	5e-05	0.00300793	yes	-1.75411
XLOC_087447	XLOC_087447	XR_001280740.1	LOC106402584	chrC6:23430804-23431813	NA	NA	NA	OK	1.17778	0	inf	-nan	5e-05	0.00300793	yes	1.17778
XLOC_087523	XLOC_087523	XM_013846282.1	LOC106405746	chrC6:24924334-24925696	NA	NA	NA	OK	0.869604	0	inf	-nan	5e-05	0.00300793	yes	0.869604
XLOC_087674	XLOC_087674	XM_013847007.1;XM_013847006.1	LOC106406368	chrC6:27362089-27363969	NA	NA	NA	OK	0	1.66045	-inf	-nan	5e-05	0.00300793	yes	-1.66045
XLOC_087735	XLOC_087735	XM_013847090.1	LOC106406425	chrC6:28454900-28460941	gibberellin 2-beta-dioxygenase 8-like	GO:0052635(C-20 gibberellin 2-beta-dioxygenase activity);GO:0046872(metal ion binding);GO:0016702(oxidoreductase activity, acting on single donors with incorporation of molecular oxygen, incorporation of two atoms of oxygen);GO:0009685(gibberellin metabolic process)	00904(Diterpenoid biosynthesis)	OK	0	0.938834	-inf	-nan	5e-05	0.00300793	yes	-0.938834
XLOC_087962	XLOC_087962	XM_013844021.1	LOC106403182	chrC6:34139426-34142704	transcription factor MYB12-like	GO:0005634(nucleus);GO:0003677(DNA binding);GO:0009813(flavonoid biosynthetic process);GO:0045893(positive regulation of transcription, DNA-dependent);GO:0009733(response to auxin stimulus);GO:0009723(response to ethylene stimulus);GO:0006351(transcription, DNA-dependent)	NA	OK	0	1.0482	-inf	-nan	5e-05	0.00300793	yes	-1.0482
XLOC_088310	XLOC_088310	-	-	chrC7:1195385-1195645	NA	NA	NA	OK	0	18.7436	-inf	-nan	5e-05	0.00300793	yes	-18.7436
XLOC_088515	XLOC_088515	-	-	chrC7:5861454-5861888	NA	NA	NA	OK	3.02545	0	inf	-nan	5e-05	0.00300793	yes	3.02545
XLOC_088677	XLOC_088677	XM_013848303.1	LOC106407444	chrC7:8475330-8477200	NA	NA	NA	OK	67.1534	30.7582	1.12649	-3.80022	5e-05	0.00300793	yes	36.3952
XLOC_088836	XLOC_088836	-	-	chrC7:10857423-10857898	NA	NA	NA	OK	0	4.36732	-inf	-nan	5e-05	0.00300793	yes	-4.36732
XLOC_089069	XLOC_089069	-	-	chrC7:14904134-14904351	NA	NA	NA	OK	57.0035	0	inf	-nan	5e-05	0.00300793	yes	57.0035
XLOC_089120	XLOC_089120	-	-	chrC7:15562924-15563312	NA	NA	NA	OK	0	7.09242	-inf	-nan	5e-05	0.00300793	yes	-7.09242
XLOC_089329	XLOC_089329	XM_013850130.1	LOC106409499	chrC7:19420839-19422289	adenylate isopentenyltransferase 1%2C chloroplastic-like	GO:0009507(chloroplast);GO:0009824(AMP dimethylallyltransferase activity);GO:0005524(ATP binding);GO:0009691(cytokinin biosynthetic process);GO:0008033(tRNA processing)	00908(Zeatin biosynthesis)	OK	0	0.800129	-inf	-nan	5e-05	0.00300793	yes	-0.800129
XLOC_089349	XLOC_089349	XM_013852336.1	LOC106411548	chrC7:19773119-19775280	NA	NA	NA	OK	19.0909	7.48851	1.35014	-3.01057	5e-05	0.00300793	yes	11.6024
XLOC_089530	XLOC_089530	XM_013850056.1	LOC106409411	chrC7:22881948-22882785	NA	NA	NA	OK	0	2.14275	-inf	-nan	5e-05	0.00300793	yes	-2.14275
XLOC_089931	XLOC_089931	XM_013850181.1	LOC106409571	chrC7:28155873-28158240	L-ascorbate oxidase homolog	GO:0005576(extracellular region);GO:0005507(copper ion binding);GO:0016491(oxidoreductase activity)	NA	OK	9.22242	26.2	-1.50635	4.14481	5e-05	0.00300793	yes	-16.9776
XLOC_090008	XLOC_090008	XM_013847820.1	LOC106407044	chrC7:29065283-29066452	expansin-like A1	GO:0005576(extracellular region);GO:0016021(integral to membrane);GO:0009505(plant-type cell wall);GO:0009506(plasmodesma)	NA	OK	46.8324	105.065	-1.1657	4.8457	5e-05	0.00300793	yes	-58.2326
XLOC_090299	XLOC_090299	XM_013847949.1	LOC106407148	chrC7:34931132-34932135	V-type proton ATPase subunit c2-like	GO:0016021(integral to membrane);GO:0033179(proton-transporting V-type ATPase, V0 domain);GO:0005774(vacuolar membrane);GO:0015078(hydrogen ion transmembrane transporter activity);GO:0015991(ATP hydrolysis coupled proton transport)	00190(Oxidative phosphorylation);04145(Phagosome)	OK	0	2.79786	-inf	-nan	5e-05	0.00300793	yes	-2.79786
XLOC_090399	XLOC_090399	XM_013850178.1	LOC106409566	chrC7:36493720-36494360	NA	NA	NA	OK	2.44141	0	inf	-nan	5e-05	0.00300793	yes	2.44141
XLOC_090519	XLOC_090519	XM_013851958.1	LOC106411242	chrC7:38788514-38791258	NA	NA	NA	OK	0	1.04222	-inf	-nan	5e-05	0.00300793	yes	-1.04222
XLOC_090607	XLOC_090607	-	-	chrC7:2819721-2819875	NA	NA	NA	OK	724.792	0	inf	-nan	5e-05	0.00300793	yes	724.792
XLOC_090690	XLOC_090690	XR_001282139.1	LOC106409648	chrC7:4954178-4955217	NA	NA	NA	OK	0	2.88887	-inf	-nan	5e-05	0.00300793	yes	-2.88887
XLOC_090835	XLOC_090835	-	-	chrC7:7735578-7735922	NA	NA	NA	OK	0	8.2754	-inf	-nan	5e-05	0.00300793	yes	-8.2754
XLOC_090870	XLOC_090870	XM_013850016.1	LOC106409368	chrC7:8274214-8275241	NA	NA	NA	OK	0	1.25915	-inf	-nan	5e-05	0.00300793	yes	-1.25915
XLOC_091119	XLOC_091119	XM_013850570.1	LOC106410068	chrC7:12555276-12557827	NA	NA	NA	OK	1.06609	0	inf	-nan	5e-05	0.00300793	yes	1.06609
XLOC_091138	XLOC_091138	XR_001282008.1;XR_001282007.1;XR_001282009.1;XR_001282010.1	LOC106409272	chrC7:12931332-12933038	NA	NA	NA	OK	0	0.870588	-inf	-nan	5e-05	0.00300793	yes	-0.870588
XLOC_091375	XLOC_091375	XM_013847808.1	LOC106407034	chrC7:17376785-17378392	alcohol dehydrogenase-like 4	GO:0005737(cytoplasm);GO:0004022(alcohol dehydrogenase (NAD) activity);GO:0008270(zinc ion binding)	NA	OK	0	0.921291	-inf	-nan	5e-05	0.00300793	yes	-0.921291
XLOC_091412	XLOC_091412	XR_001282018.1	LOC106409314	chrC7:18138647-18139439	NA	NA	NA	OK	0	6.56002	-inf	-nan	5e-05	0.00300793	yes	-6.56002
XLOC_091825	XLOC_091825	XM_013852074.1	LOC106411329	chrC7:23975492-23976363	NA	NA	NA	OK	1.75061	0	inf	-nan	5e-05	0.00300793	yes	1.75061
XLOC_091936	XLOC_091936	XR_001281972.1;XM_013849870.1	LOC106409201	chrC7:25459302-25461003	protein SUPPRESSOR OF GENE SILENCING 3-like%2C transcript variant X1	GO:0005829(cytosol);GO:0048471(perinuclear region of cytoplasm);GO:0010267(production of ta-siRNAs involved in RNA interference);GO:0050688(regulation of defense response to virus);GO:0010050(vegetative phase change);GO:0009616(virus induced gene silencing)	NA	OK	0	0.762904	-inf	-nan	5e-05	0.00300793	yes	-0.762904
XLOC_092190	XLOC_092190	XR_001281878.1	LOC106407696	chrC7:28639122-28640120	NA	NA	NA	OK	0	2.39439	-inf	-nan	5e-05	0.00300793	yes	-2.39439
XLOC_092341	XLOC_092341	XM_013849931.1	LOC106409275	chrC7:30751866-30752858	NA	NA	NA	OK	0	1.0679	-inf	-nan	5e-05	0.00300793	yes	-1.0679
XLOC_092393	XLOC_092393	-	-	chrC7:31792524-31794345	NA	NA	NA	OK	0	1.41864	-inf	-nan	5e-05	0.00300793	yes	-1.41864
XLOC_092603	XLOC_092603	XM_013850080.1	LOC106409442	chrC7:35868065-35869296	probable purine permease 4	GO:0016021(integral to membrane);GO:0005345(purine base transmembrane transporter activity)	NA	OK	0.98798	0	inf	-nan	5e-05	0.00300793	yes	0.98798
XLOC_092665	XLOC_092665	XR_001281985.1;XR_001281987.1;XR_001281986.1	LOC106409223	chrC7:37009785-37010959	NA	NA	NA	OK	0	1.4956	-inf	-nan	5e-05	0.00300793	yes	-1.4956
XLOC_092841	XLOC_092841	XM_013853133.1;-	LOC106412229	chrC8:2480206-2486842	caffeic acid 3-O-methyltransferase-like	GO:0047763(caffeate O-methyltransferase activity);GO:0046983(protein dimerization activity);GO:0009809(lignin biosynthetic process)	00940(Phenylpropanoid biosynthesis)	OK	18.149	6.5962	1.46019	-3.16898	5e-05	0.00300793	yes	11.5528
XLOC_093004	XLOC_093004	-	-	chrC8:5212833-5213120	NA	NA	NA	OK	16.7475	0	inf	-nan	5e-05	0.00300793	yes	16.7475
XLOC_093290	XLOC_093290	-	-	chrC8:11350865-11351595	NA	NA	NA	OK	0	1.47441	-inf	-nan	5e-05	0.00300793	yes	-1.47441
XLOC_093380	XLOC_093380	XM_013854497.1	LOC106413753	chrC8:13195335-13196790	E3 ubiquitin-protein ligase RMA2-like	GO:0005789(endoplasmic reticulum membrane);GO:0016021(integral to membrane);GO:0005515(protein binding);GO:0004842(ubiquitin-protein ligase activity);GO:0008270(zinc ion binding)	04141(Protein processing in endoplasmic reticulum)	OK	0	2.04603	-inf	-nan	5e-05	0.00300793	yes	-2.04603
XLOC_093967	XLOC_093967	-	-	chrC8:22461748-22462008	NA	NA	NA	OK	17.3795	0	inf	-nan	5e-05	0.00300793	yes	17.3795
XLOC_094057	XLOC_094057	XM_013854712.1	LOC106413992	chrC8:23890004-23891469	NA	NA	NA	OK	0	1.39966	-inf	-nan	5e-05	0.00300793	yes	-1.39966
XLOC_094182	XLOC_094182	XM_013856418.1	LOC106415661	chrC8:25704787-25706195	50S ribosomal protein L15%2C chloroplastic	GO:0009570(chloroplast stroma);GO:0000311(plastid large ribosomal subunit);GO:0003735(structural constituent of ribosome);GO:0006412(translation)	03010(Ribosome)	OK	0	2.73314	-inf	-nan	5e-05	0.00300793	yes	-2.73314
XLOC_094308	XLOC_094308	-	-	chrC8:26940825-26941145	NA	NA	NA	OK	15.6998	0	inf	-nan	5e-05	0.00300793	yes	15.6998
XLOC_094500	XLOC_094500	XM_013853280.1;XM_013853276.1;XM_013853277.1;XM_013853279.1	LOC106412357	chrC8:30213800-30217971	QWRF motif-containing protein 4-like%2C transcript variant X3	GO:0005737(cytoplasm);GO:0005524(ATP binding);GO:0004674(protein serine/threonine kinase activity);GO:0004712(protein serine/threonine/tyrosine kinase activity);GO:0004687(myosin light chain kinase activity)	NA	OK	0	1.70938	-inf	-nan	5e-05	0.00300793	yes	-1.70938
XLOC_094569	XLOC_094569	-	-	chrC8:31100498-31100768	NA	NA	NA	OK	18.8502	0	inf	-nan	5e-05	0.00300793	yes	18.8502
XLOC_094780	XLOC_094780	-	-	chrC8:33835189-33835470	NA	NA	NA	OK	11.1227	0	inf	-nan	5e-05	0.00300793	yes	11.1227
XLOC_094781	XLOC_094781	-	-	chrC8:33839320-33839746	NA	NA	NA	OK	0	7.82042	-inf	-nan	5e-05	0.00300793	yes	-7.82042
XLOC_094873	XLOC_094873	XM_013853036.1;XM_013853035.1	LOC106412142	chrC8:34654803-34659262	sodium transporter HKT1-like%2C transcript variant X1	GO:0016021(integral to membrane);GO:0005886(plasma membrane);GO:0015079(potassium ion transmembrane transporter activity);GO:0009651(response to salt stress);GO:0006814(sodium ion transport)	NA	OK	0	0.643372	-inf	-nan	5e-05	0.00300793	yes	-0.643372
XLOC_095089	XLOC_095089	XM_013853124.1;XM_013853123.1;XM_013853125.1;XM_013853126.1;XM_013853127.1	LOC106412218	chrC8:321834-324042	probable RNA-binding protein ARP1%2C transcript variant X2	GO:0005829(cytosol);GO:0005634(nucleus);GO:0000166(nucleotide binding);GO:0030154(cell differentiation);GO:0006397(mRNA processing);GO:0008380(RNA splicing);GO:0003723(RNA binding);GO:0007275(multicellular organismal development)	NA	OK	5.92318	15.4532	-1.38346	2.65136	5e-05	0.00300793	yes	-9.53002
XLOC_095293	XLOC_095293	XM_013855000.1	LOC106414326	chrC8:5124261-5125091	NA	NA	NA	OK	1.46275	0	inf	-nan	5e-05	0.00300793	yes	1.46275
XLOC_095375	XLOC_095375	-	-	chrC8:7411955-7412345	NA	NA	NA	OK	6.9806	0	inf	-nan	5e-05	0.00300793	yes	6.9806
XLOC_095603	XLOC_095603	XM_013854833.1;XM_013854834.1;XM_013854835.1	LOC106414124	chrC8:12021949-12024242	NA	NA	NA	OK	0	1.10343	-inf	-nan	5e-05	0.00300793	yes	-1.10343
XLOC_095654	XLOC_095654	XM_013856047.1	LOC106415367	chrC8:12681274-12684413	two-component response regulator-like APRR3	GO:0005634(nucleus);GO:0005515(protein binding);GO:0000156(two-component response regulator activity);GO:0032091(negative regulation of protein binding);GO:0042752(regulation of circadian rhythm);GO:0006355(regulation of transcription, DNA-dependent);GO:0048511(rhythmic process);GO:0006351(transcription, DNA-dependent)	04712(Circadian rhythm - plant)	OK	0	0.756038	-inf	-nan	5e-05	0.00300793	yes	-0.756038
XLOC_096052	XLOC_096052	XM_013853315.1	LOC106412396	chrC8:18755316-18756653	NA	NA	NA	OK	0	0.713224	-inf	-nan	5e-05	0.00300793	yes	-0.713224
XLOC_096276	XLOC_096276	XM_013854666.1	LOC106413941	chrC8:22231181-22233773	NA	NA	NA	OK	0	0.757363	-inf	-nan	5e-05	0.00300793	yes	-0.757363
XLOC_096389	XLOC_096389	XM_013854498.1;XM_013854499.1;XM_013854500.1	LOC106413754	chrC8:24133379-24134454	NA	NA	NA	OK	0	0.808877	-inf	-nan	5e-05	0.00300793	yes	-0.808877
XLOC_096586	XLOC_096586	-	-	chrC8:26608739-26609971	NA	NA	NA	OK	0	10.3195	-inf	-nan	5e-05	0.00300793	yes	-10.3195
XLOC_097361	XLOC_097361	-	-	chrC8:36690852-36691176	NA	NA	NA	OK	0	23.4245	-inf	-nan	5e-05	0.00300793	yes	-23.4245
XLOC_097561	XLOC_097561	-	-	chrC9:4774310-4775364	NA	NA	NA	OK	0	1.05208	-inf	-nan	5e-05	0.00300793	yes	-1.05208
XLOC_097840	XLOC_097840	XR_001283688.1	LOC106418535	chrC9:10491914-10498326	NA	NA	NA	OK	0	1.70889	-inf	-nan	5e-05	0.00300793	yes	-1.70889
XLOC_097966	XLOC_097966	XM_013858422.1	LOC106417644	chrC9:13101255-13102014	NA	NA	NA	OK	0	1.21312	-inf	-nan	5e-05	0.00300793	yes	-1.21312
XLOC_097973	XLOC_097973	XM_013858065.1	LOC106417226	chrC9:13188564-13189325	pentatricopeptide repeat-containing protein At1g71460%2C chloroplastic-like	GO:0009507(chloroplast);GO:0005488(binding)	NA	OK	1.74367	0	inf	-nan	5e-05	0.00300793	yes	1.74367
XLOC_098097	XLOC_098097	XR_001283513.1	LOC106417893	chrC9:16447831-16448988	NA	NA	NA	OK	0	15.4683	-inf	-nan	5e-05	0.00300793	yes	-15.4683
XLOC_098590	XLOC_098590	XM_013857769.1	LOC106416886	chrC9:2377523-2400140	NA	NA	NA	OK	0	2.13746	-inf	-nan	5e-05	0.00300793	yes	-2.13746
XLOC_098594	XLOC_098594	-	-	chrC9:2446953-2447276	NA	NA	NA	OK	6.1762	0	inf	-nan	5e-05	0.00300793	yes	6.1762
XLOC_098663	XLOC_098663	XM_013857339.1	LOC106416454	chrC9:3628835-3631086	MOB kinase activator-like 1A	GO:0046872(metal ion binding)	NA	OK	0	1.43247	-inf	-nan	5e-05	0.00300793	yes	-1.43247
XLOC_098699	XLOC_098699	XM_013859316.1	LOC106418583	chrC9:4467435-4469019	40S ribosomal protein S3-2-like	GO:0022627(cytosolic small ribosomal subunit);GO:0016020(membrane);GO:0009506(plasmodesma);GO:0003723(RNA binding);GO:0003735(structural constituent of ribosome);GO:0009651(response to salt stress);GO:0006412(translation)	03010(Ribosome)	OK	0	9.1147	-inf	-nan	5e-05	0.00300793	yes	-9.1147
XLOC_098945	XLOC_098945	XR_001283377.1;XR_001283378.1	LOC106417672	chrC9:9052902-9054865	NA	NA	NA	OK	0	1.74173	-inf	-nan	5e-05	0.00300793	yes	-1.74173
XLOC_099088	XLOC_099088	-	-	chrC9:11982615-11982946	NA	NA	NA	OK	6.57484	0	inf	-nan	5e-05	0.00300793	yes	6.57484
XLOC_099192	XLOC_099192	XM_013858436.1;XM_013858437.1	LOC106417657	chrC9:14370805-14372803	transcription factor bHLH80-like%2C transcript variant X1	GO:0005634(nucleus);GO:0003677(DNA binding);GO:0006355(regulation of transcription, DNA-dependent);GO:0006351(transcription, DNA-dependent)	NA	OK	0	1.05828	-inf	-nan	5e-05	0.00300793	yes	-1.05828
XLOC_099400	XLOC_099400	-	-	chrC9:18987290-18987506	NA	NA	NA	OK	52.8023	0	inf	-nan	5e-05	0.00300793	yes	52.8023
XLOC_099418	XLOC_099418	XM_013859250.1	LOC106418526	chrC9:19218089-19221052	phytochrome-associated serine/threonine-protein phosphatase 3-like	GO:0005737(cytoplasm);GO:0005634(nucleus);GO:0000159(protein phosphatase type 2A complex);GO:0046872(metal ion binding);GO:0004721(phosphoprotein phosphatase activity);GO:0009910(negative regulation of flower development)	NA	OK	0	1.06171	-inf	-nan	5e-05	0.00300793	yes	-1.06171
XLOC_099419	XLOC_099419	-	-	chrC9:19238027-19238307	NA	NA	NA	OK	13.745	0	inf	-nan	5e-05	0.00300793	yes	13.745
XLOC_099478	XLOC_099478	-	-	chrC9:20382290-20383179	NA	NA	NA	OK	1.27123	0	inf	-nan	5e-05	0.00300793	yes	1.27123
XLOC_003367	XLOC_003367	XM_013809840.1	LOC106369722	chrA1:1080694-1081122	NA	NA	NA	OK	0	2.9122	-inf	-nan	0.0001	0.00540951	yes	-2.9122
XLOC_005206	XLOC_005206	XM_013817278.1	LOC106377105	chrA1:25767663-25768450	NA	NA	NA	OK	2.06611	0	inf	-nan	0.0001	0.00540951	yes	2.06611
XLOC_005691	XLOC_005691	-	-	chrA1:33637913-33638184	NA	NA	NA	OK	13.8211	0	inf	-nan	0.0001	0.00540951	yes	13.8211
XLOC_007847	XLOC_007847	XM_013810623.1	LOC106370629	chrA10:18108074-18108761	CLAVATA3/ESR (CLE)-related protein 22-like	GO:0048046(apoplast);GO:0005615(extracellular space);GO:0033612(receptor serine/threonine kinase binding);GO:0045168(cell-cell signaling involved in cell fate commitment);GO:0007275(multicellular organismal development)	NA	OK	1.43618	0	inf	-nan	0.0001	0.00540951	yes	1.43618
XLOC_009497	XLOC_009497	-	-	chrA10:18659493-18659906	NA	NA	NA	OK	0	9.31259	-inf	-nan	0.0001	0.00540951	yes	-9.31259
XLOC_011019	XLOC_011019	-	-	chrA2:19187485-19187802	NA	NA	NA	OK	0	6.57111	-inf	-nan	0.0001	0.00540951	yes	-6.57111
XLOC_011625	XLOC_011625	XM_013865783.1	LOC106425056	chrA2:28037131-28037862	NA	NA	NA	OK	0	1.37446	-inf	-nan	0.0001	0.00540951	yes	-1.37446
XLOC_016556	XLOC_016556	XM_013885580.1	LOC106444046	chrA3:29954509-29955411	NA	NA	NA	OK	0	0.894877	-inf	-nan	0.0001	0.00540951	yes	-0.894877
XLOC_016806	XLOC_016806	-	-	chrA3:33922464-33922791	NA	NA	NA	OK	0	18.7196	-inf	-nan	0.0001	0.00540951	yes	-18.7196
XLOC_016840	XLOC_016840	XM_013881234.1;XM_013881236.1	LOC106439730	chrA3:34377176-34379036	NA	NA	NA	OK	13.2301	45.5045	-1.78218	3.50584	0.0001	0.00540951	yes	-32.2744
XLOC_017637	XLOC_017637	-	-	chrA3:44246663-44247145	NA	NA	NA	OK	2.6092	0	inf	-nan	0.0001	0.00540951	yes	2.6092
XLOC_019906	XLOC_019906	XM_013879633.1	LOC106438466	chrA3:20921108-20924868	probable LRR receptor-like serine/threonine-protein kinase At4g08850	GO:0016021(integral to membrane);GO:0005886(plasma membrane);GO:0009506(plasmodesma);GO:0005524(ATP binding);GO:0004674(protein serine/threonine kinase activity);GO:0004713(protein tyrosine kinase activity);GO:0004872(receptor activity)	NA	OK	70.1909	30.475	1.20366	-2.33156	0.0001	0.00540951	yes	39.7159
XLOC_021111	XLOC_021111	XM_013885759.1	LOC106444267	chrA3:35884718-35885405	protein-S-isoprenylcysteine O-methyltransferase A	GO:0005789(endoplasmic reticulum membrane);GO:0016021(integral to membrane);GO:0004671(protein C-terminal S-isoprenylcysteine carboxyl O-methyltransferase activity);GO:0009908(flower development);GO:0009788(negative regulation of abscisic acid mediated signaling pathway);GO:0048367(shoot development)	00900(Terpenoid backbone biosynthesis)	OK	1.43618	0	inf	-nan	0.0001	0.00540951	yes	1.43618
XLOC_021862	XLOC_021862	XM_013882592.1	LOC106440831	chrA3:45948948-45950648	NA	NA	NA	OK	0.866152	0	inf	-nan	0.0001	0.00540951	yes	0.866152
XLOC_022108	XLOC_022108	-	-	chrA3:49024387-49025398	NA	NA	NA	OK	3.03991	0	inf	-nan	0.0001	0.00540951	yes	3.03991
XLOC_022761	XLOC_022761	XM_013891045.1	LOC106449262	chrA4:8583306-8583931	NA	NA	NA	OK	1.76004	0	inf	-nan	0.0001	0.00540951	yes	1.76004
XLOC_024580	XLOC_024580	XM_013889185.1	LOC106447291	chrA4:38138520-38140992	NA	NA	NA	OK	7.95776	22.5931	-1.50545	3.38827	0.0001	0.00540951	yes	-14.6353
XLOC_025431	XLOC_025431	-	-	chrA4:8273889-8274887	NA	NA	NA	OK	0	1.48817	-inf	-nan	0.0001	0.00540951	yes	-1.48817
XLOC_029821	XLOC_029821	-	-	chrA5:32845128-32845478	NA	NA	NA	OK	13.5011	0	inf	-nan	0.0001	0.00540951	yes	13.5011
XLOC_029952	XLOC_029952	-	-	chrA5:34242751-34243243	NA	NA	NA	OK	0	2.86005	-inf	-nan	0.0001	0.00540951	yes	-2.86005
XLOC_031304	XLOC_031304	XM_013893742.1	LOC106451764	chrA5:16500108-16501858	NA	NA	NA	OK	6.90547	16.9597	-1.2963	3.1031	0.0001	0.00540951	yes	-10.0542
XLOC_031621	XLOC_031621	XM_013894071.1	LOC106452058	chrA5:21991022-21993734	phospho-2-dehydro-3-deoxyheptonate aldolase 1%2C chloroplastic-like	GO:0009507(chloroplast);GO:0003849(3-deoxy-7-phosphoheptulonate synthase activity);GO:0009073(aromatic amino acid family biosynthetic process)	01230(Biosynthesis of amino acids);00400(Phenylalanine, tyrosine and tryptophan biosynthesis)	OK	5.86432	13.8387	-1.23867	2.87816	0.0001	0.00540951	yes	-7.97438
XLOC_035432	XLOC_035432	-	-	chrA6:43023788-43024430	NA	NA	NA	OK	0	1.4792	-inf	-nan	0.0001	0.00540951	yes	-1.4792
XLOC_038120	XLOC_038120	XM_013788093.1;XM_013790432.1	LOC106348366,LOC106350564	chrA6:32617209-32621070	nitrilase 2-like	GO:0005829(cytosol);GO:0005886(plasma membrane);GO:0080061(indole-3-acetonitrile nitrilase activity);GO:0080109(indole-3-acetonitrile nitrile hydratase activity);GO:0009684(indoleacetic acid biosynthetic process);GO:0046686(response to cadmium ion)	00910(Nitrogen metabolism);00380(Tryptophan metabolism);00460(Cyanoamino acid metabolism)	OK	13.3153	27.5726	-1.05015	2.44633	0.0001	0.00540951	yes	-14.2573
XLOC_041783	XLOC_041783	XM_013796991.1	LOC106357307	chrA7:40775248-40775559	NA	NA	NA	OK	7.7864	0	inf	-nan	0.0001	0.00540951	yes	7.7864
XLOC_042475	XLOC_042475	-	-	chrA7:8398520-8398856	NA	NA	NA	OK	0	4.82177	-inf	-nan	0.0001	0.00540951	yes	-4.82177
XLOC_042616	XLOC_042616	-	-	chrA7:10725429-10725626	NA	NA	NA	OK	82.2312	0	inf	-nan	0.0001	0.00540951	yes	82.2312
XLOC_043036	XLOC_043036	-	-	chrA7:16353415-16354317	NA	NA	NA	OK	0	3.63693	-inf	-nan	0.0001	0.00540951	yes	-3.63693
XLOC_044053	XLOC_044053	XM_013793387.1	LOC106353627	chrA7:29940007-29941768	NA	NA	NA	OK	0	0.992026	-inf	-nan	0.0001	0.00540951	yes	-0.992026
XLOC_045386	XLOC_045386	-	-	chrA8:5537498-5537783	NA	NA	NA	OK	0	6.38083	-inf	-nan	0.0001	0.00540951	yes	-6.38083
XLOC_046996	XLOC_046996	-	-	chrA8:2064370-2065247	NA	NA	NA	OK	0	0.812129	-inf	-nan	0.0001	0.00540951	yes	-0.812129
XLOC_047340	XLOC_047340	XM_013800592.1	LOC106360916	chrA8:6977416-6979321	NA	NA	NA	OK	7.15529	15.9521	-1.15666	3.13742	0.0001	0.00540951	yes	-8.79681
XLOC_048430	XLOC_048430	-	-	chrA8:21930974-21931639	NA	NA	NA	OK	0	1.43937	-inf	-nan	0.0001	0.00540951	yes	-1.43937
XLOC_049574	XLOC_049574	XM_013806158.1	LOC106366546	chrA9:11703066-11703930	21 kDa protein-like	GO:0004857(enzyme inhibitor activity);GO:0030599(pectinesterase activity)	NA	OK	0	0.990612	-inf	-nan	0.0001	0.00540951	yes	-0.990612
XLOC_052587	XLOC_052587	XM_013805604.1	LOC106366053	chrA9:6195214-6197761	protein TRANSPARENT TESTA 16-like	GO:0005634(nucleus);GO:0005515(protein binding);GO:0043565(sequence-specific DNA binding);GO:0003700(sequence-specific DNA binding transcription factor activity);GO:0009813(flavonoid biosynthetic process);GO:0048481(ovule development);GO:0008360(regulation of cell shape);GO:2000029(regulation of proanthocyanidin biosynthetic process);GO:0048316(seed development)	NA	OK	0	0.772864	-inf	-nan	0.0001	0.00540951	yes	-0.772864
XLOC_053172	XLOC_053172	XM_013806353.1	LOC106366691	chrA9:14849256-14850342	probable LRR receptor-like serine/threonine-protein kinase At3g47570	GO:0016021(integral to membrane);GO:0005886(plasma membrane);GO:0005524(ATP binding);GO:0004674(protein serine/threonine kinase activity);GO:0004872(receptor activity)	NA	OK	0.912274	0	inf	-nan	0.0001	0.00540951	yes	0.912274
XLOC_053465	XLOC_053465	XM_013804073.1	LOC106364521	chrA9:19098160-19098991	calcium-binding protein CML42-like	GO:0005509(calcium ion binding);GO:0005515(protein binding);GO:0010091(trichome branching)	04626(Plant-pathogen interaction)	OK	0	1.22625	-inf	-nan	0.0001	0.00540951	yes	-1.22625
XLOC_053683	XLOC_053683	XR_001273800.1	LOC106367223	chrA9:22321748-22323127	NA	NA	NA	OK	0	1.02419	-inf	-nan	0.0001	0.00540951	yes	-1.02419
XLOC_053910	XLOC_053910	XM_013804259.1	LOC106364740	chrA9:25894717-25895421	NA	NA	NA	OK	0	1.62158	-inf	-nan	0.0001	0.00540951	yes	-1.62158
XLOC_054350	XLOC_054350	XM_013807815.1	LOC106367949	chrA9:32444983-32446689	NA	NA	NA	OK	8.79449	21.7455	-1.30604	2.69946	0.0001	0.00540951	yes	-12.951
XLOC_055557	XLOC_055557	-	-	chrC1:1346610-1346999	NA	NA	NA	OK	4.23092	0	inf	-nan	0.0001	0.00540951	yes	4.23092
XLOC_056616	XLOC_056616	-	-	chrC1:23050150-23050431	NA	NA	NA	OK	0	9.31293	-inf	-nan	0.0001	0.00540951	yes	-9.31293
XLOC_056973	XLOC_056973	-	-	chrC1:31211534-31212024	NA	NA	NA	OK	0	4.66912	-inf	-nan	0.0001	0.00540951	yes	-4.66912
XLOC_057523	XLOC_057523	XR_001275792.1;XR_001275793.1	LOC106377379	chrC1:41660166-41661667	NA	NA	NA	OK	0.854716	0	inf	-nan	0.0001	0.00540951	yes	0.854716
XLOC_058378	XLOC_058378	-	-	chrC1:9587902-9588700	NA	NA	NA	OK	0	1.2177	-inf	-nan	0.0001	0.00540951	yes	-1.2177
XLOC_059172	XLOC_059172	-	-	chrC1:26129406-26129659	NA	NA	NA	OK	27.4755	0	inf	-nan	0.0001	0.00540951	yes	27.4755
XLOC_059350	XLOC_059350	XM_013816910.1	LOC106376789	chrC1:30723795-30724848	NA	NA	NA	OK	0	1.04554	-inf	-nan	0.0001	0.00540951	yes	-1.04554
XLOC_060088	XLOC_060088	-	-	chrC1:44914325-44914773	NA	NA	NA	OK	3.018	0	inf	-nan	0.0001	0.00540951	yes	3.018
XLOC_062714	XLOC_062714	-	-	chrC2:46203719-46204245	NA	NA	NA	OK	2.19848	0	inf	-nan	0.0001	0.00540951	yes	2.19848
XLOC_063233	XLOC_063233	XM_013818102.1	LOC106377880	chrC2:9014068-9015402	NA	NA	NA	OK	0	0.922272	-inf	-nan	0.0001	0.00540951	yes	-0.922272
XLOC_064432	XLOC_064432	XM_013822028.1	LOC106382067	chrC2:32132940-32134248	PLASMODESMATA CALLOSE-BINDING PROTEIN 1-like	GO:0031225(anchored to membrane);GO:0005886(plasma membrane);GO:0009506(plasmodesma)	NA	OK	0	1.03812	-inf	-nan	0.0001	0.00540951	yes	-1.03812
XLOC_066985	XLOC_066985	-	-	chrC3:25153780-25154169	NA	NA	NA	OK	0	2.8201	-inf	-nan	0.0001	0.00540951	yes	-2.8201
XLOC_068742	XLOC_068742	XM_013823080.1	LOC106382979	chrC3:287383-289071	ribosomal RNA-processing protein 14-like	GO:0005737(cytoplasm);GO:0003743(translation initiation factor activity)	NA	OK	21.5672	10.4648	1.04329	-2.53602	0.0001	0.00540951	yes	11.1024
XLOC_071120	XLOC_071120	-	-	chrC3:35312144-35312957	NA	NA	NA	OK	0	1.74134	-inf	-nan	0.0001	0.00540951	yes	-1.74134
XLOC_071191	XLOC_071191	-	-	chrC3:37231883-37232313	NA	NA	NA	OK	3.4818	0	inf	-nan	0.0001	0.00540951	yes	3.4818
XLOC_071998	XLOC_071998	-	-	chrC3:50999016-50999358	NA	NA	NA	OK	0	4.94162	-inf	-nan	0.0001	0.00540951	yes	-4.94162
XLOC_073258	XLOC_073258	-	-	chrC4:19961708-19962548	NA	NA	NA	OK	0	1.08648	-inf	-nan	0.0001	0.00540951	yes	-1.08648
XLOC_073313	XLOC_073313	XM_013836981.1;XM_013836982.1	LOC106396557	chrC4:21575641-21578190	NA	NA	NA	OK	0	0.822772	-inf	-nan	0.0001	0.00540951	yes	-0.822772
XLOC_073731	XLOC_073731	-	-	chrC4:31537764-31537990	NA	NA	NA	OK	33.9752	0	inf	-nan	0.0001	0.00540951	yes	33.9752
XLOC_074843	XLOC_074843	XM_013832247.1	LOC106391566	chrC4:52358770-52360383	NA	NA	NA	OK	0	0.869981	-inf	-nan	0.0001	0.00540951	yes	-0.869981
XLOC_077915	XLOC_077915	-	-	chrC4:47953925-47954952	NA	NA	NA	OK	0	0.997385	-inf	-nan	0.0001	0.00540951	yes	-0.997385
XLOC_078245	XLOC_078245	-	-	chrC4:53055225-53055519	NA	NA	NA	OK	0	7.92879	-inf	-nan	0.0001	0.00540951	yes	-7.92879
XLOC_080857	XLOC_080857	-	-	chrC5:33372735-33373093	NA	NA	NA	OK	0	5.10171	-inf	-nan	0.0001	0.00540951	yes	-5.10171
XLOC_080905	XLOC_080905	XM_013840678.1	LOC106400305	chrC5:34073987-34074611	NA	NA	NA	OK	0	1.78623	-inf	-nan	0.0001	0.00540951	yes	-1.78623
XLOC_082193	XLOC_082193	XM_013838952.1	LOC106398386	chrC5:13646452-13647858	coilin-like	GO:0005829(cytosol);GO:0005524(ATP binding);GO:0016887(ATPase activity);GO:0006448(regulation of translational elongation);GO:0006810(transport)	NA	OK	0.972422	0	inf	-nan	0.0001	0.00540951	yes	0.972422
XLOC_085309	XLOC_085309	-	-	chrC6:23740794-23740992	NA	NA	NA	OK	74.9194	0	inf	-nan	0.0001	0.00540951	yes	74.9194
XLOC_087588	XLOC_087588	-	-	chrC6:26069870-26071088	NA	NA	NA	OK	21.9532	3.05784	2.84384	-3.44233	0.0001	0.00540951	yes	18.8954
XLOC_088601	XLOC_088601	-	-	chrC7:7411042-7411817	NA	NA	NA	OK	0	0.9848	-inf	-nan	0.0001	0.00540951	yes	-0.9848
XLOC_089597	XLOC_089597	XM_013849945.1	LOC106409288	chrC7:23675730-23677073	NA	NA	NA	OK	0.823653	0	inf	-nan	0.0001	0.00540951	yes	0.823653
XLOC_091986	XLOC_091986	-	-	chrC7:25972720-25972931	NA	NA	NA	OK	51.6194	0	inf	-nan	0.0001	0.00540951	yes	51.6194
XLOC_093549	XLOC_093549	-	-	chrC8:15660079-15663186	NA	NA	NA	OK	0	1.6378	-inf	-nan	0.0001	0.00540951	yes	-1.6378
XLOC_094277	XLOC_094277	XM_013854485.1	LOC106413740	chrC8:26695303-26696280	RING-H2 finger protein ATL68-like	GO:0016021(integral to membrane);GO:0008270(zinc ion binding)	NA	OK	0.858865	0	inf	-nan	0.0001	0.00540951	yes	0.858865
XLOC_094830	XLOC_094830	-	-	chrC8:34321385-34321775	NA	NA	NA	OK	759.998	0	inf	-nan	0.0001	0.00540951	yes	759.998
XLOC_097906	XLOC_097906	-	-	chrC9:11737329-11738687	NA	NA	NA	OK	0	1.14975	-inf	-nan	0.0001	0.00540951	yes	-1.14975
XLOC_098336	XLOC_098336	-	-	chrC9:20460267-20460889	NA	NA	NA	OK	1.566	0	inf	-nan	0.0001	0.00540951	yes	1.566
XLOC_099213	XLOC_099213	XM_013859216.1	LOC106418492	chrC9:15199722-15201063	thylakoid lumenal 17.4 kDa protein%2C chloroplastic-like	GO:0009570(chloroplast stroma);GO:0009543(chloroplast thylakoid lumen);GO:0009535(chloroplast thylakoid membrane);GO:0005515(protein binding)	NA	OK	0	0.670178	-inf	-nan	0.0001	0.00540951	yes	-0.670178
XLOC_003425	XLOC_003425	XM_013793788.1	LOC106353950	chrA1:1792220-1793079	disease resistance protein RML1B-like	GO:0005634(nucleus);GO:0005774(vacuolar membrane);GO:0005524(ATP binding);GO:0005515(protein binding);GO:0043565(sequence-specific DNA binding);GO:0003700(sequence-specific DNA binding transcription factor activity);GO:0006915(apoptosis);GO:0009626(plant-type hypersensitive response);GO:0009615(response to virus)	NA	OK	1.11558	0	inf	-nan	0.00015	0.00744019	yes	1.11558
XLOC_004260	XLOC_004260	XM_013875248.1	LOC106434366	chrA1:13383344-13384993	NA	NA	NA	OK	0	0.853777	-inf	-nan	0.00015	0.00744019	yes	-0.853777
XLOC_005887	XLOC_005887	-	-	chrA1:36996275-36996527	NA	NA	NA	OK	17.5992	0	inf	-nan	0.00015	0.00744019	yes	17.5992
XLOC_007091	XLOC_007091	XM_013809735.1	LOC106369602	chrA10:7154613-7155799	indole-3-acetate O-methyltransferase 1-like	GO:0042802(identical protein binding);GO:0051749(indole acetic acid carboxyl methyltransferase activity);GO:0000287(magnesium ion binding);GO:0010252(auxin homeostasis);GO:0009944(polarity specification of adaxial/abaxial axis)	NA	OK	0	2.78868	-inf	-nan	0.00015	0.00744019	yes	-2.78868
XLOC_007453	XLOC_007453	XM_013811930.1;XM_013811931.1;-	LOC106371827	chrA10:12869218-12877627	protein ZINC INDUCED FACILITATOR 1-like%2C transcript variant X1	GO:0016021(integral to membrane);GO:0009705(plant-type vacuole membrane);GO:0005886(plasma membrane);GO:0005215(transporter activity);GO:0009624(response to nematode);GO:0010043(response to zinc ion);GO:0055085(transmembrane transport);GO:0055069(zinc ion homeostasis)	NA	OK	2.61208	7.76916	-1.57256	2.36161	0.00015	0.00744019	yes	-5.15708
XLOC_012659	XLOC_012659	-	-	chrA2:9352122-9352370	NA	NA	NA	OK	31.2135	0	inf	-nan	0.00015	0.00744019	yes	31.2135
XLOC_014571	XLOC_014571	XM_013884738.1	LOC106443145	chrA3:5082862-5083973	NA	NA	NA	OK	0	3.70888	-inf	-nan	0.00015	0.00744019	yes	-3.70888
XLOC_014783	XLOC_014783	XM_013876210.1;XM_013876214.1;XM_013876219.1	LOC106435334	chrA3:7359567-7361654	two-component response regulator ARR18%2C transcript variant X3	GO:0005634(nucleus);GO:0003677(DNA binding);GO:0010088(phloem development);GO:0006355(regulation of transcription, DNA-dependent);GO:0006351(transcription, DNA-dependent);GO:0010089(xylem development)	NA	OK	12.9668	5.37475	1.27055	-2.17392	0.00015	0.00744019	yes	7.59205
XLOC_015883	XLOC_015883	XM_013885304.1	LOC106443748	chrA3:21380791-21381562	pathogenesis-related protein 1	GO:0048046(apoplast);GO:0005618(cell wall);GO:0010266(response to vitamin B1);GO:0009627(systemic acquired resistance)	04016(MAPK signaling pathway - plant);04075(Plant hormone signal transduction);04626(Plant-pathogen interaction)	OK	1.21745	0	inf	-nan	0.00015	0.00744019	yes	1.21745
XLOC_015884	XLOC_015884	XM_013879751.1	LOC106438553	chrA3:21391028-21393163	myb-like protein X	GO:0005829(cytosol);GO:0005524(ATP binding);GO:0016887(ATPase activity);GO:0006448(regulation of translational elongation);GO:0006810(transport)	NA	OK	9.54332	4.1217	1.21125	-2.22523	0.00015	0.00744019	yes	5.42162
XLOC_016843	XLOC_016843	XM_013881245.1;XM_013881244.1	LOC106439740	chrA3:34429992-34436677	inositol-tetrakisphosphate 1-kinase 2-like%2C transcript variant X2	GO:0005622(intracellular);GO:0005524(ATP binding);GO:0047325(inositol tetrakisphosphate 1-kinase activity);GO:0052726(inositol-1,3,4-trisphosphate 5-kinase activity);GO:0035300(inositol-1,3,4-trisphosphate 5/6-kinase activity);GO:0052725(inositol-1,3,4-trisphosphate 6-kinase activity);GO:0000287(magnesium ion binding);GO:0032957(inositol trisphosphate metabolic process)	00562(Inositol phosphate metabolism);04070(Phosphatidylinositol signaling system)	OK	0	1.05113	-inf	-nan	0.00015	0.00744019	yes	-1.05113
XLOC_018689	XLOC_018689	-	-	chrA3:5213737-5214519	NA	NA	NA	OK	0	1.88576	-inf	-nan	0.00015	0.00744019	yes	-1.88576
XLOC_023396	XLOC_023396	XM_013891331.1	LOC106449593	chrA4:19624980-19625785	NA	NA	NA	OK	1.67654	0	inf	-nan	0.00015	0.00744019	yes	1.67654
XLOC_023582	XLOC_023582	-	-	chrA4:22364858-22365260	NA	NA	NA	OK	3.32918	0	inf	-nan	0.00015	0.00744019	yes	3.32918
XLOC_024590	XLOC_024590	XM_013890699.1	LOC106448872	chrA4:38275985-38276576	uncharacterized mitochondrial protein AtMg00810-like	GO:0005739(mitochondrion)	NA	OK	0	1.39839	-inf	-nan	0.00015	0.00744019	yes	-1.39839
XLOC_029752	XLOC_029752	XM_013895004.1	LOC106452829	chrA5:31730728-31734074	beta-glucosidase 23-like	GO:0005788(endoplasmic reticulum lumen);GO:0010168(ER body);GO:0016020(membrane);GO:0005634(nucleus);GO:0005777(peroxisome);GO:0009506(plasmodesma);GO:0005773(vacuole);GO:0008422(beta-glucosidase activity);GO:0005507(copper ion binding);GO:0015928(fucosidase activity);GO:0002020(protease binding);GO:0005975(carbohydrate metabolic process);GO:0070417(cellular response to cold);GO:0080119(ER body o…	00500(Starch and sucrose metabolism);00460(Cyanoamino acid metabolism);00940(Phenylpropanoid biosynthesis)	OK	9.05081	18.2527	-1.01199	2.59451	0.00015	0.00744019	yes	-9.20189
XLOC_030526	XLOC_030526	XM_013895658.1	LOC106453409	chrA5:4778543-4780313	PRA1 family protein B4-like	GO:0005829(cytosol);GO:0005783(endoplasmic reticulum);GO:0010008(endosome membrane);GO:0016021(integral to membrane);GO:0016192(vesicle-mediated transport)	NA	OK	0	1.95364	-inf	-nan	0.00015	0.00744019	yes	-1.95364
XLOC_032172	XLOC_032172	-	-	chrA5:30468635-30469150	NA	NA	NA	OK	2.10761	0	inf	-nan	0.00015	0.00744019	yes	2.10761
XLOC_032406	XLOC_032406	-	-	chrA5:34076295-34077539	NA	NA	NA	OK	0	1.10309	-inf	-nan	0.00015	0.00744019	yes	-1.10309
XLOC_033258	XLOC_033258	-	-	chrA6:9127062-9127698	NA	NA	NA	OK	1.61113	0	inf	-nan	0.00015	0.00744019	yes	1.61113
XLOC_035729	XLOC_035729	-	-	chrA6:46392821-46395841	NA	NA	NA	OK	0	0.844226	-inf	-nan	0.00015	0.00744019	yes	-0.844226
XLOC_036700	XLOC_036700	-	-	chrA6:10483248-10483520	NA	NA	NA	OK	16.7522	0	inf	-nan	0.00015	0.00744019	yes	16.7522
XLOC_037669	XLOC_037669	XM_013787418.1	LOC106347816	chrA6:26802300-26803619	NA	NA	NA	OK	5.06401	18.8573	-1.89677	3.17581	0.00015	0.00744019	yes	-13.7933
XLOC_038063	XLOC_038063	XM_013790417.1	LOC106350545	chrA6:31976923-31979670	NA	NA	NA	OK	0	0.826418	-inf	-nan	0.00015	0.00744019	yes	-0.826418
XLOC_039172	XLOC_039172	-	-	chrA7:1185084-1185904	NA	NA	NA	OK	0	3.02984	-inf	-nan	0.00015	0.00744019	yes	-3.02984
XLOC_041138	XLOC_041138	XM_013796709.1	LOC106357016	chrA7:31257089-31257919	NA	NA	NA	OK	0	1.02968	-inf	-nan	0.00015	0.00744019	yes	-1.02968
XLOC_041203	XLOC_041203	-	-	chrA7:34195154-34195510	NA	NA	NA	OK	5.43296	0	inf	-nan	0.00015	0.00744019	yes	5.43296
XLOC_042678	XLOC_042678	XM_013796114.1	LOC106356347	chrA7:11567069-11567625	NA	NA	NA	OK	0	2.02901	-inf	-nan	0.00015	0.00744019	yes	-2.02901
XLOC_043045	XLOC_043045	XM_013796277.1	LOC106356538	chrA7:16456668-16457584	NA	NA	NA	OK	0	0.81396	-inf	-nan	0.00015	0.00744019	yes	-0.81396
XLOC_043622	XLOC_043622	-	-	chrA7:24429970-24430242	NA	NA	NA	OK	10.2224	0	inf	-nan	0.00015	0.00744019	yes	10.2224
XLOC_046201	XLOC_046201	XM_013799651.1	LOC106360048	chrA8:16903450-16904544	protein E6-like	GO:0005524(ATP binding);GO:0004693(cyclin-dependent protein kinase activity)	NA	OK	11.0315	24.6565	-1.16033	2.88179	0.00015	0.00744019	yes	-13.625
XLOC_049623	XLOC_049623	XM_013802707.1	LOC106362876	chrA9:12454641-12455640	NA	NA	NA	OK	0	0.792281	-inf	-nan	0.00015	0.00744019	yes	-0.792281
XLOC_050210	XLOC_050210	XR_001273255.1	LOC106364609	chrA9:22074037-22074761	NA	NA	NA	OK	12.3221	36.3768	-1.56177	3.72001	0.00015	0.00744019	yes	-24.0547
XLOC_055075	XLOC_055075	-	-	chrA9:41204244-41204435	NA	NA	NA	OK	93.4503	0	inf	-nan	0.00015	0.00744019	yes	93.4503
XLOC_055587	XLOC_055587	-	-	chrC1:1873397-1873629	NA	NA	NA	OK	0	19.738	-inf	-nan	0.00015	0.00744019	yes	-19.738
XLOC_056189	XLOC_056189	XM_013813414.1;XM_013816145.1	LOC106373201,LOC106376102	chrC1:13195684-13203539	protein IWS1 homolog	GO:0005524(ATP binding);GO:0004674(protein serine/threonine kinase activity)	NA	OK	7.91643	3.79764	1.05975	-2.02503	0.00015	0.00744019	yes	4.11879
XLOC_056967	XLOC_056967	-	-	chrC1:31138074-31138323	NA	NA	NA	OK	19.9682	0	inf	-nan	0.00015	0.00744019	yes	19.9682
XLOC_058728	XLOC_058728	-	-	chrC1:15542686-15543616	NA	NA	NA	OK	0	1.52575	-inf	-nan	0.00015	0.00744019	yes	-1.52575
XLOC_063324	XLOC_063324	XM_013819316.1	LOC106379329	chrC2:10507136-10507678	NA	NA	NA	OK	1.59542	0	inf	-nan	0.00015	0.00744019	yes	1.59542
XLOC_064060	XLOC_064060	XM_013819552.1	LOC106379642	chrC2:25573237-25574311	NA	NA	NA	OK	14.31	37.0164	-1.37114	3.96255	0.00015	0.00744019	yes	-22.7064
XLOC_065352	XLOC_065352	-	-	chrC3:7790-8060	NA	NA	NA	OK	14.6697	0	inf	-nan	0.00015	0.00744019	yes	14.6697
XLOC_065811	XLOC_065811	XM_013826127.1	LOC106386251	chrC3:9174595-9182479	protein EXPORTIN 1A-like	GO:0015030(Cajal body);GO:0000776(kinetochore);GO:0005730(nucleolus);GO:0008565(protein transporter activity);GO:0003723(RNA binding);GO:0051028(mRNA transport);GO:0006611(protein export from nucleus);GO:0034504(protein localization to nucleus);GO:0010824(regulation of centrosome duplication);GO:0042176(regulation of protein catabolic process);GO:0046825(regulation of protein export from nucleus)	03013(RNA transport);03008(Ribosome biogenesis in eukaryotes)	OK	4.40123	0.257622	4.09458	-2.68167	0.00015	0.00744019	yes	4.14361
XLOC_067992	XLOC_067992	XM_013826090.1	LOC106386212	chrC3:40849858-40850686	NA	NA	NA	OK	1.03875	0	inf	-nan	0.00015	0.00744019	yes	1.03875
XLOC_068408	XLOC_068408	-	-	chrC3:48259593-48259879	NA	NA	NA	OK	52.3956	0	inf	-nan	0.00015	0.00744019	yes	52.3956
XLOC_069172	XLOC_069172	-	-	chrC3:8907706-8908019	NA	NA	NA	OK	0	4.98998	-inf	-nan	0.00015	0.00744019	yes	-4.98998
XLOC_070226	XLOC_070226	XR_001277775.1	LOC106388018	chrC3:22710666-22711680	NA	NA	NA	OK	0	34.6147	-inf	-nan	0.00015	0.00744019	yes	-34.6147
XLOC_071775	XLOC_071775	XM_013824555.1	LOC106384616	chrC3:47027786-47028799	translation initiation factor eIF-2B subunit beta-like	GO:0005851(eukaryotic translation initiation factor 2B complex);GO:0005525(GTP binding);GO:0005085(guanyl-nucleotide exchange factor activity);GO:0003743(translation initiation factor activity);GO:0006446(regulation of translational initiation)	03013(RNA transport)	OK	0	1.28547	-inf	-nan	0.00015	0.00744019	yes	-1.28547
XLOC_079745	XLOC_079745	-	-	chrC5:13976244-13977010	NA	NA	NA	OK	0	1.10481	-inf	-nan	0.00015	0.00744019	yes	-1.10481
XLOC_080977	XLOC_080977	-	-	chrC5:35465869-35466367	NA	NA	NA	OK	2.18768	0	inf	-nan	0.00015	0.00744019	yes	2.18768
XLOC_083843	XLOC_083843	XM_013846862.1	LOC106406242	chrC6:173429-174415	NA	NA	NA	OK	0	1.06254	-inf	-nan	0.00015	0.00744019	yes	-1.06254
XLOC_084061	XLOC_084061	-	-	chrC6:2800129-2801027	NA	NA	NA	OK	0	1.3638	-inf	-nan	0.00015	0.00744019	yes	-1.3638
XLOC_085254	XLOC_085254	XM_013844706.1	LOC106403927	chrC6:22256233-22257067	cytochrome P450 94A2-like	GO:0005789(endoplasmic reticulum membrane);GO:0016021(integral to membrane);GO:0009055(electron carrier activity);GO:0020037(heme binding);GO:0004497(monooxygenase activity);GO:0016705(oxidoreductase activity, acting on paired donors, with incorporation or reduction of molecular oxygen)	NA	OK	0	1.00458	-inf	-nan	0.00015	0.00744019	yes	-1.00458
XLOC_085321	XLOC_085321	XM_013845451.1	LOC106404769	chrC6:23989283-23990253	NA	NA	NA	OK	0.881792	0	inf	-nan	0.00015	0.00744019	yes	0.881792
XLOC_087441	XLOC_087441	-	-	chrC6:23304044-23304326	NA	NA	NA	OK	26.6212	0	inf	-nan	0.00015	0.00744019	yes	26.6212
XLOC_089589	XLOC_089589	XM_013852319.1;XM_013852318.1	LOC106411534	chrC7:23595437-23597046	NA	NA	NA	OK	0	0.696383	-inf	-nan	0.00015	0.00744019	yes	-0.696383
XLOC_093018	XLOC_093018	-	-	chrC8:5683340-5683897	NA	NA	NA	OK	0	3.13186	-inf	-nan	0.00015	0.00744019	yes	-3.13186
XLOC_094414	XLOC_094414	XM_013852570.1	LOC106411753	chrC8:28564941-28566849	ribosome-recycling factor%2C chloroplastic	GO:0009570(chloroplast stroma);GO:0009579(thylakoid);GO:0005507(copper ion binding);GO:0009658(chloroplast organization);GO:0042742(defense response to bacterium);GO:0009817(defense response to fungus, incompatible interaction);GO:0009790(embryo development);GO:0032544(plastid translation)	NA	OK	0	0.682409	-inf	-nan	0.00015	0.00744019	yes	-0.682409
XLOC_095845	XLOC_095845	XR_001282761.1	LOC106414100	chrC8:15577129-15578380	NA	NA	NA	OK	0	1.67954	-inf	-nan	0.00015	0.00744019	yes	-1.67954
XLOC_098611	XLOC_098611	XM_013857630.1	LOC106416715	chrC9:2745508-2747573	NA	NA	NA	OK	17.165	7.35397	1.22288	-3.1166	0.00015	0.00744019	yes	9.81103
XLOC_001173	XLOC_001173	-	-	chrA1:14906999-14907292	NA	NA	NA	OK	0	7.3575	-inf	-nan	0.0002	0.00904659	yes	-7.3575
XLOC_001402	XLOC_001402	-	-	chrA1:17698166-17698800	NA	NA	NA	OK	1.89197	0	inf	-nan	0.0002	0.00904659	yes	1.89197
XLOC_001988	XLOC_001988	-	-	chrA1:25686947-25687103	NA	NA	NA	OK	750.979	0	inf	-nan	0.0002	0.00904659	yes	750.979
XLOC_002152	XLOC_002152	XM_013817860.1	LOC106377582	chrA1:28156102-28156476	NA	NA	NA	OK	0	3.5958	-inf	-nan	0.0002	0.00904659	yes	-3.5958
XLOC_003223	XLOC_003223	-	-	chrA1:46382260-46382922	NA	NA	NA	OK	42.4793	0	inf	-nan	0.0002	0.00904659	yes	42.4793
XLOC_005349	XLOC_005349	XM_013802620.1	LOC106362770	chrA1:27961184-27963393	kinesin heavy chain isoform 5C-like	GO:0005737(cytoplasm);GO:0005871(kinesin complex);GO:0005874(microtubule);GO:0005524(ATP binding);GO:0003777(microtubule motor activity);GO:0007018(microtubule-based movement);GO:0006996(organelle organization)	NA	OK	1.0902	0	inf	-nan	0.0002	0.00904659	yes	1.0902
XLOC_007015	XLOC_007015	XM_013811409.1	LOC106371349	chrA10:6447128-6449345	trihelix transcription factor GT-2-like	GO:0005634(nucleus);GO:0003677(DNA binding);GO:0006355(regulation of transcription, DNA-dependent);GO:0006351(transcription, DNA-dependent)	NA	OK	12.5906	6.23136	1.01472	-2.24238	0.0002	0.00904659	yes	6.35924
XLOC_008810	XLOC_008810	-	-	chrA10:10298063-10298406	NA	NA	NA	OK	5.53647	0	inf	-nan	0.0002	0.00904659	yes	5.53647
XLOC_010143	XLOC_010143	-	-	chrA2:5223663-5224018	NA	NA	NA	OK	0	3.73688	-inf	-nan	0.0002	0.00904659	yes	-3.73688
XLOC_010669	XLOC_010669	-	-	chrA2:12582335-12582603	NA	NA	NA	OK	10.4736	0	inf	-nan	0.0002	0.00904659	yes	10.4736
XLOC_010963	XLOC_010963	-	-	chrA2:17818219-17819203	NA	NA	NA	OK	19.8219	0	inf	-nan	0.0002	0.00904659	yes	19.8219
XLOC_012481	XLOC_012481	-	-	chrA2:7023146-7023359	NA	NA	NA	OK	43.2	0	inf	-nan	0.0002	0.00904659	yes	43.2
XLOC_012485	XLOC_012485	-	-	chrA2:7084160-7084690	NA	NA	NA	OK	2.0617	0	inf	-nan	0.0002	0.00904659	yes	2.0617
XLOC_012700	XLOC_012700	XM_013860280.1	LOC106419482	chrA2:10091202-10092161	MATE efflux family protein DTX1-like	GO:0016021(integral to membrane);GO:0005886(plasma membrane);GO:0015297(antiporter activity);GO:0015238(drug transmembrane transporter activity);GO:0015691(cadmium ion transport);GO:0051238(sequestering of metal ion)	NA	OK	0	1.15193	-inf	-nan	0.0002	0.00904659	yes	-1.15193
XLOC_012981	XLOC_012981	-	-	chrA2:14872712-14872885	NA	NA	NA	OK	0	132.451	-inf	-nan	0.0002	0.00904659	yes	-132.451
XLOC_014146	XLOC_014146	-	-	chrA3:569613-570199	NA	NA	NA	OK	0	2.56167	-inf	-nan	0.0002	0.00904659	yes	-2.56167
XLOC_014744	XLOC_014744	-	-	chrA3:6813003-6813382	NA	NA	NA	OK	0	4.64508	-inf	-nan	0.0002	0.00904659	yes	-4.64508
XLOC_015699	XLOC_015699	XR_001287392.1;XR_001287393.1	LOC106438315	chrA3:18633564-18635005	NA	NA	NA	OK	0	0.601116	-inf	-nan	0.0002	0.00904659	yes	-0.601116
XLOC_017544	XLOC_017544	-	-	chrA3:42525883-42526666	NA	NA	NA	OK	0	2.87626	-inf	-nan	0.0002	0.00904659	yes	-2.87626
XLOC_018257	XLOC_018257	-	-	chrA3:342058-342415	NA	NA	NA	OK	0	4.91567	-inf	-nan	0.0002	0.00904659	yes	-4.91567
XLOC_018323	XLOC_018323	-	-	chrA3:990029-990274	NA	NA	NA	OK	0	12.0557	-inf	-nan	0.0002	0.00904659	yes	-12.0557
XLOC_019108	XLOC_019108	-	-	chrA3:10283367-10283699	NA	NA	NA	OK	6.2681	0	inf	-nan	0.0002	0.00904659	yes	6.2681
XLOC_021867	XLOC_021867	-	-	chrA3:46016147-46016299	NA	NA	NA	OK	692.864	0	inf	-nan	0.0002	0.00904659	yes	692.864
XLOC_026948	XLOC_026948	XM_013888810.1	LOC106446971	chrA4:34930706-34931861	glutathione S-transferase U3-like	GO:0005737(cytoplasm);GO:0016740(transferase activity);GO:0009407(toxin catabolic process)	00480(Glutathione metabolism)	OK	0.952876	0	inf	-nan	0.0002	0.00904659	yes	0.952876
XLOC_028445	XLOC_028445	-	-	chrA5:10534976-10535212	NA	NA	NA	OK	22.6009	0	inf	-nan	0.0002	0.00904659	yes	22.6009
XLOC_033078	XLOC_033078	XM_013791043.1	LOC106351226	chrA6:6304583-6304981	NA	NA	NA	OK	0	3.1555	-inf	-nan	0.0002	0.00904659	yes	-3.1555
XLOC_033672	XLOC_033672	-	-	chrA6:15445080-15445401	NA	NA	NA	OK	6.67976	0	inf	-nan	0.0002	0.00904659	yes	6.67976
XLOC_037747	XLOC_037747	-	-	chrA6:27772164-27773114	NA	NA	NA	OK	27.5677	0	inf	-nan	0.0002	0.00904659	yes	27.5677
XLOC_038709	XLOC_038709	XM_013788941.1	LOC106349054	chrA6:41824672-41825389	non-specific lipid-transfer protein 5-like	GO:0005618(cell wall);GO:0009506(plasmodesma);GO:0008289(lipid binding);GO:0006869(lipid transport)	NA	OK	1.47491	0	inf	-nan	0.0002	0.00904659	yes	1.47491
XLOC_039895	XLOC_039895	-	-	chrA7:14168316-14168648	NA	NA	NA	OK	12.1008	0	inf	-nan	0.0002	0.00904659	yes	12.1008
XLOC_039942	XLOC_039942	XM_013798066.1;XM_013798067.1	LOC106358316	chrA7:14677816-14680544	NA	NA	NA	OK	9.48299	20.1055	-1.08418	2.36826	0.0002	0.00904659	yes	-10.6225
XLOC_039984	XLOC_039984	-	-	chrA7:15362104-15362641	NA	NA	NA	OK	0	2.02969	-inf	-nan	0.0002	0.00904659	yes	-2.02969
XLOC_040477	XLOC_040477	XM_013792524.1	LOC106352880	chrA7:22383139-22386922	probable pectate lyase 13	GO:0031225(anchored to membrane);GO:0005886(plasma membrane);GO:0046872(metal ion binding);GO:0030570(pectate lyase activity);GO:0042547(cell wall modification involved in multidimensional cell growth);GO:0009814(defense response, incompatible interaction)	00040(Pentose and glucuronate interconversions)	OK	4.01571	10.1848	-1.34269	2.8047	0.0002	0.00904659	yes	-6.16909
XLOC_040581	XLOC_040581	-	-	chrA7:23809289-23809673	NA	NA	NA	OK	4.38825	0	inf	-nan	0.0002	0.00904659	yes	4.38825
XLOC_041174	XLOC_041174	-	-	chrA7:33930831-33931036	NA	NA	NA	OK	46.7713	0	inf	-nan	0.0002	0.00904659	yes	46.7713
XLOC_041421	XLOC_041421	XM_013796827.1	LOC106357150	chrA7:37160704-37161707	NA	NA	NA	OK	0.82325	0	inf	-nan	0.0002	0.00904659	yes	0.82325
XLOC_043123	XLOC_043123	-	-	chrA7:17349139-17349768	NA	NA	NA	OK	1.95783	0	inf	-nan	0.0002	0.00904659	yes	1.95783
XLOC_043409	XLOC_043409	-	-	chrA7:21976076-21976323	NA	NA	NA	OK	15.253	0	inf	-nan	0.0002	0.00904659	yes	15.253
XLOC_044508	XLOC_044508	XM_013796898.1	LOC106357220	chrA7:38767723-38768476	MADS-box transcription factor 23-like	GO:0005634(nucleus);GO:0043565(sequence-specific DNA binding);GO:0003700(sequence-specific DNA binding transcription factor activity);GO:0009960(endosperm development)	NA	OK	0	1.0585	-inf	-nan	0.0002	0.00904659	yes	-1.0585
XLOC_047017	XLOC_047017	XR_001272544.1	LOC106359499	chrA8:2414953-2415356	NA	NA	NA	OK	5.62878	0	inf	-nan	0.0002	0.00904659	yes	5.62878
XLOC_047774	XLOC_047774	XM_013799541.1	LOC106359919	chrA8:12751358-12752662	NA	NA	NA	OK	0	0.937094	-inf	-nan	0.0002	0.00904659	yes	-0.937094
XLOC_051623	XLOC_051623	XM_013804671.1	LOC106365222	chrA9:40507569-40508159	NA	NA	NA	OK	0	1.25654	-inf	-nan	0.0002	0.00904659	yes	-1.25654
XLOC_054969	XLOC_054969	XM_013808729.1	LOC106368707	chrA9:40036970-40038116	3-hydroxyacyl-[acyl-carrier-protein] dehydratase FabZ-like	GO:0005737(cytoplasm);GO:0016836(hydro-lyase activity);GO:0006633(fatty acid biosynthetic process);GO:0009245(lipid A biosynthetic process)	01212(Fatty acid metabolism);00061(Fatty acid biosynthesis);00780(Biotin metabolism)	OK	0	1.1963	-inf	-nan	0.0002	0.00904659	yes	-1.1963
XLOC_055297	XLOC_055297	XM_013809232.1	LOC106369133	chrA9:44113327-44114328	NA	NA	NA	OK	0.909244	0	inf	-nan	0.0002	0.00904659	yes	0.909244
XLOC_057282	XLOC_057282	XM_013814870.1	LOC106374955	chrC1:36991611-36992381	auxin-induced protein 6B-like	GO:0009734(auxin mediated signaling pathway)	04075(Plant hormone signal transduction)	OK	1.03486	0	inf	-nan	0.0002	0.00904659	yes	1.03486
XLOC_057562	XLOC_057562	XM_013814958.1;XM_013814959.1;XR_001275182.1	LOC106375056	chrC1:42263967-42264684	NA	NA	NA	OK	37.4186	13.4154	1.47987	-2.66936	0.0002	0.00904659	yes	24.0032
XLOC_058666	XLOC_058666	XM_013816264.1	LOC106376196	chrC1:14410579-14411338	60S ribosomal protein L31-1-like	GO:0009507(chloroplast);GO:0022625(cytosolic large ribosomal subunit);GO:0005886(plasma membrane);GO:0003735(structural constituent of ribosome);GO:0006412(translation)	03010(Ribosome)	OK	24.2798	52.4016	-1.10985	3.27894	0.0002	0.00904659	yes	-28.1218
XLOC_059099	XLOC_059099	-	-	chrC1:24339206-24339436	NA	NA	NA	OK	27.3387	0	inf	-nan	0.0002	0.00904659	yes	27.3387
XLOC_060298	XLOC_060298	-	-	chrC2:3882449-3882998	NA	NA	NA	OK	1.89671	0	inf	-nan	0.0002	0.00904659	yes	1.89671
XLOC_060612	XLOC_060612	XM_013819284.1	LOC106379281	chrC2:9052144-9053562	NA	NA	NA	OK	6.02956	14.9623	-1.31121	2.71829	0.0002	0.00904659	yes	-8.93274
XLOC_061899	XLOC_061899	-	-	chrC2:33750629-33750870	NA	NA	NA	OK	21.9253	0	inf	-nan	0.0002	0.00904659	yes	21.9253
XLOC_062504	XLOC_062504	XM_013822800.1	LOC106382744	chrC2:43477259-43478448	ethylene-responsive transcription factor ERF104-like	GO:0005634(nucleus);GO:0003677(DNA binding);GO:0005515(protein binding);GO:0003700(sequence-specific DNA binding transcription factor activity);GO:0050832(defense response to fungus);GO:0009873(ethylene mediated signaling pathway);GO:0045893(positive regulation of transcription, DNA-dependent)	NA	OK	13.7574	5.49684	1.32353	-2.4037	0.0002	0.00904659	yes	8.26056
XLOC_066535	XLOC_066535	-	-	chrC3:19006451-19007264	NA	NA	NA	OK	48.8242	0	inf	-nan	0.0002	0.00904659	yes	48.8242
XLOC_067771	XLOC_067771	XM_013825680.1	LOC106385778	chrC3:37671576-37673638	probable carbohydrate esterase At4g34215	GO:0016787(hydrolase activity)	NA	OK	0	0.596688	-inf	-nan	0.0002	0.00904659	yes	-0.596688
XLOC_068185	XLOC_068185	XM_013829847.1	LOC106389561	chrC3:44323215-44326210	serine carboxypeptidase-like 45	GO:0005576(extracellular region);GO:0009505(plant-type cell wall);GO:0009506(plasmodesma);GO:0004185(serine-type carboxypeptidase activity);GO:0006508(proteolysis)	NA	OK	10.6399	4.23139	1.33028	-2.68599	0.0002	0.00904659	yes	6.40851
XLOC_068316	XLOC_068316	-	-	chrC3:46815096-46816164	NA	NA	NA	OK	0	2.40929	-inf	-nan	0.0002	0.00904659	yes	-2.40929
XLOC_069689	XLOC_069689	-	-	chrC3:15546561-15546779	NA	NA	NA	OK	38.5718	0	inf	-nan	0.0002	0.00904659	yes	38.5718
XLOC_069722	XLOC_069722	-	-	chrC3:16010347-16011108	NA	NA	NA	OK	78.1708	0	inf	-nan	0.0002	0.00904659	yes	78.1708
XLOC_070197	XLOC_070197	-	-	chrC3:22278630-22278875	NA	NA	NA	OK	27.1686	0	inf	-nan	0.0002	0.00904659	yes	27.1686
XLOC_071238	XLOC_071238	-	-	chrC3:37959722-37960094	NA	NA	NA	OK	37.5133	0	inf	-nan	0.0002	0.00904659	yes	37.5133
XLOC_072012	XLOC_072012	XR_001277425.1	LOC106386179	chrC3:51250346-51250793	NA	NA	NA	OK	4.98979	0	inf	-nan	0.0002	0.00904659	yes	4.98979
XLOC_072174	XLOC_072174	-	-	chrC4:323320-323656	NA	NA	NA	OK	0	3.91217	-inf	-nan	0.0002	0.00904659	yes	-3.91217
XLOC_073994	XLOC_073994	-	-	chrC4:36786149-36786399	NA	NA	NA	OK	17.6917	0	inf	-nan	0.0002	0.00904659	yes	17.6917
XLOC_075122	XLOC_075122	XM_013836126.1	LOC106395756	chrC4:56202153-56202780	NA	NA	NA	OK	2.00797	0	inf	-nan	0.0002	0.00904659	yes	2.00797
XLOC_076721	XLOC_076721	-	-	chrC4:24726067-24726371	NA	NA	NA	OK	8.16589	0	inf	-nan	0.0002	0.00904659	yes	8.16589
XLOC_076783	XLOC_076783	XR_001278998.1	LOC106394779	chrC4:25919697-25920769	NA	NA	NA	OK	0	1.51222	-inf	-nan	0.0002	0.00904659	yes	-1.51222
XLOC_078407	XLOC_078407	XM_013834793.1	LOC106394199	chrC4:55248892-55250521	U11/U12 small nuclear ribonucleoprotein 35 kDa protein	GO:0000166(nucleotide binding);GO:0003723(RNA binding);GO:0006397(mRNA processing);GO:0008380(RNA splicing)	NA	OK	0	0.791101	-inf	-nan	0.0002	0.00904659	yes	-0.791101
XLOC_082146	XLOC_082146	XM_013841175.1;XM_013838564.1	LOC106397935,LOC106400780	chrC5:13068000-13075090	MLO-like protein 2	GO:0016021(integral to membrane);GO:0005886(plasma membrane);GO:0009506(plasmodesma);GO:0005516(calmodulin binding);GO:0008219(cell death);GO:0009817(defense response to fungus, incompatible interaction);GO:0031348(negative regulation of defense response)	NA	OK	30.3488	14.7409	1.04181	-2.7997	0.0002	0.00904659	yes	15.6079
XLOC_084136	XLOC_084136	XM_013846538.1	LOC106405969	chrC6:3638241-3638803	E3 ubiquitin-protein ligase AIP2-like	GO:0005789(endoplasmic reticulum membrane);GO:0016021(integral to membrane);GO:0016874(ligase activity);GO:0008270(zinc ion binding)	NA	OK	1.66152	0	inf	-nan	0.0002	0.00904659	yes	1.66152
XLOC_085880	XLOC_085880	-	-	chrC6:36369682-36370080	NA	NA	NA	OK	106.073	39.9339	1.40937	-5.71001	0.0002	0.00904659	yes	66.1391
XLOC_086619	XLOC_086619	-	-	chrC6:8219985-8220622	NA	NA	NA	OK	0	1.30622	-inf	-nan	0.0002	0.00904659	yes	-1.30622
XLOC_087948	XLOC_087948	-	-	chrC6:33728545-33728785	NA	NA	NA	OK	22.4037	0	inf	-nan	0.0002	0.00904659	yes	22.4037
XLOC_089551	XLOC_089551	XM_013851939.1	LOC106411226	chrC7:23248650-23249901	peptide methionine sulfoxide reductase A4%2C chloroplastic-like	GO:0009570(chloroplast stroma);GO:0008113(peptide-methionine-(S)-S-oxide reductase activity);GO:0034599(cellular response to oxidative stress);GO:0019538(protein metabolic process);GO:0009416(response to light stimulus)	NA	OK	0.792449	0	inf	-nan	0.0002	0.00904659	yes	0.792449
XLOC_091263	XLOC_091263	-	-	chrC7:15330935-15331180	NA	NA	NA	OK	21.916	0	inf	-nan	0.0002	0.00904659	yes	21.916
XLOC_091799	XLOC_091799	XM_013849840.1	LOC106409163	chrC7:23786550-23787893	E3 ubiquitin-protein ligase RMA3-like	GO:0005789(endoplasmic reticulum membrane);GO:0016021(integral to membrane);GO:0004842(ubiquitin-protein ligase activity);GO:0008270(zinc ion binding)	04141(Protein processing in endoplasmic reticulum)	OK	23.6978	11.1222	1.09131	-2.81414	0.0002	0.00904659	yes	12.5756
XLOC_094915	XLOC_094915	-	-	chrC8:35148523-35149028	NA	NA	NA	OK	84.1836	0	inf	-nan	0.0002	0.00904659	yes	84.1836
XLOC_095935	XLOC_095935	-	-	chrC8:16997722-16998285	NA	NA	NA	OK	0	1.56857	-inf	-nan	0.0002	0.00904659	yes	-1.56857
XLOC_096319	XLOC_096319	-	-	chrC8:23109679-23109994	NA	NA	NA	OK	7.24482	0	inf	-nan	0.0002	0.00904659	yes	7.24482
XLOC_098672	XLOC_098672	-	-	chrC9:3855206-3855640	NA	NA	NA	OK	2.93396	0	inf	-nan	0.0002	0.00904659	yes	2.93396
XLOC_005211	XLOC_005211	XM_013890680.1	LOC106448848	chrA1:25818966-25819552	NA	NA	NA	OK	0	1.52653	-inf	-nan	0.00025	0.0107195	yes	-1.52653
XLOC_011017	XLOC_011017	-	-	chrA2:19177644-19177808	NA	NA	NA	OK	0	189.555	-inf	-nan	0.00025	0.0107195	yes	-189.555
XLOC_012321	XLOC_012321	XM_013848622.1	LOC106407750	chrA2:4779358-4781375	formin-like protein 13	GO:0003779(actin binding);GO:0004721(phosphoprotein phosphatase activity);GO:0030036(actin cytoskeleton organization)	NA	OK	9.91176	3.2756	1.59738	-2.93257	0.00025	0.0107195	yes	6.63616
XLOC_015394	XLOC_015394	-	-	chrA3:15371857-15372312	NA	NA	NA	OK	0	2.44303	-inf	-nan	0.00025	0.0107195	yes	-2.44303
XLOC_022115	XLOC_022115	-	-	chrA3:49086281-49086432	NA	NA	NA	OK	663.31	0	inf	-nan	0.00025	0.0107195	yes	663.31
XLOC_026058	XLOC_026058	-	-	chrA4:19335848-19336149	NA	NA	NA	OK	0	6.35419	-inf	-nan	0.00025	0.0107195	yes	-6.35419
XLOC_026614	XLOC_026614	XM_013888381.1	LOC106446610	chrA4:30054993-30055517	glycine-rich protein DOT1-like	GO:0005618(cell wall);GO:0009507(chloroplast);GO:0005730(nucleolus);GO:0005777(peroxisome);GO:0005886(plasma membrane);GO:0009506(plasmodesma);GO:0000166(nucleotide binding);GO:0003723(RNA binding);GO:0045087(innate immune response);GO:0009737(response to abscisic acid stimulus);GO:0009409(response to cold);GO:0009651(response to salt stress);GO:0010043(response to zinc ion)	NA	OK	0	1.98618	-inf	-nan	0.00025	0.0107195	yes	-1.98618
XLOC_028355	XLOC_028355	XM_013893246.1	LOC106451327	chrA5:9434247-9436945	NA	NA	NA	OK	9.26425	3.77138	1.29658	-2.75112	0.00025	0.0107195	yes	5.49287
XLOC_028452	XLOC_028452	XM_013893352.1	LOC106451417	chrA5:10602326-10605429	root phototropism protein 2	GO:0004871(signal transducer activity);GO:0009638(phototropism)	NA	OK	6.29066	13.5833	-1.11055	2.44664	0.00025	0.0107195	yes	-7.29264
XLOC_034089	XLOC_034089	-	-	chrA6:21305024-21305222	NA	NA	NA	OK	58.0651	0	inf	-nan	0.00025	0.0107195	yes	58.0651
XLOC_034405	XLOC_034405	XM_013787485.1	LOC106347874	chrA6:27601485-27605985	programmed cell death protein 4-like	GO:0005829(cytosol);GO:0005634(nucleus);GO:0003723(RNA binding);GO:0007569(cell aging);GO:0043508(negative regulation of JUN kinase activity);GO:0045892(negative regulation of transcription, DNA-dependent)	NA	OK	5.30897	10.7041	-1.01166	2.22659	0.00025	0.0107195	yes	-5.39513
XLOC_034977	XLOC_034977	XM_013791792.1	LOC106352114	chrA6:35382050-35383626	auxin-responsive protein IAA28	GO:0005634(nucleus);GO:0046983(protein dimerization activity);GO:0009734(auxin mediated signaling pathway);GO:0010102(lateral root morphogenesis);GO:0006355(regulation of transcription, DNA-dependent);GO:0006351(transcription, DNA-dependent)	04075(Plant hormone signal transduction)	OK	23.4055	9.41826	1.31332	-2.16497	0.00025	0.0107195	yes	13.9872
XLOC_037335	XLOC_037335	-	-	chrA6:20275056-20275245	NA	NA	NA	OK	0	59.405	-inf	-nan	0.00025	0.0107195	yes	-59.405
XLOC_040098	XLOC_040098	XR_001272498.1	LOC106358502	chrA7:17004108-17004907	NA	NA	NA	OK	0	1.22745	-inf	-nan	0.00025	0.0107195	yes	-1.22745
XLOC_046547	XLOC_046547	-	-	chrA8:21692798-21693234	NA	NA	NA	OK	4.3779	0	inf	-nan	0.00025	0.0107195	yes	4.3779
XLOC_049127	XLOC_049127	XM_013805493.1	LOC106365972	chrA9:5598457-5599415	NA	NA	NA	OK	0	0.838979	-inf	-nan	0.00025	0.0107195	yes	-0.838979
XLOC_049564	XLOC_049564	-	-	chrA9:11640444-11640662	NA	NA	NA	OK	29.8561	0	inf	-nan	0.00025	0.0107195	yes	29.8561
XLOC_049807	XLOC_049807	XM_013803988.1	LOC106364403	chrA9:15976986-15978460	CASP-like protein 2A1	GO:0016021(integral to membrane);GO:0005886(plasma membrane);GO:0005515(protein binding);GO:0080167(response to karrikin)	NA	OK	0.786758	0	inf	-nan	0.00025	0.0107195	yes	0.786758
XLOC_052311	XLOC_052311	XM_013803593.1	LOC106363937	chrA9:2462233-2462637	NA	NA	NA	OK	0	2.92267	-inf	-nan	0.00025	0.0107195	yes	-2.92267
XLOC_054744	XLOC_054744	-	-	chrA9:37767102-37767492	NA	NA	NA	OK	4.09027	0	inf	-nan	0.00025	0.0107195	yes	4.09027
XLOC_055554	XLOC_055554	-	-	chrC1:1343316-1343735	NA	NA	NA	OK	8.01152	0	inf	-nan	0.00025	0.0107195	yes	8.01152
XLOC_060237	XLOC_060237	XM_013819173.1	LOC106379158	chrC2:2578950-2579221	NA	NA	NA	OK	0	7.2205	-inf	-nan	0.00025	0.0107195	yes	-7.2205
XLOC_065110	XLOC_065110	XM_013822739.1	LOC106382693	chrC2:42949234-42951043	NA	NA	NA	OK	0	0.891764	-inf	-nan	0.00025	0.0107195	yes	-0.891764
XLOC_066506	XLOC_066506	XM_013827504.1	LOC106387606	chrC3:18719941-18721059	ubiquitin domain-containing protein 2-like	GO:0005737(cytoplasm)	NA	OK	0	0.814453	-inf	-nan	0.00025	0.0107195	yes	-0.814453
XLOC_068564	XLOC_068564	-	-	chrC3:51462962-51463113	NA	NA	NA	OK	663.31	0	inf	-nan	0.00025	0.0107195	yes	663.31
XLOC_070863	XLOC_070863	-	-	chrC3:32170792-32171046	NA	NA	NA	OK	0	11.9892	-inf	-nan	0.00025	0.0107195	yes	-11.9892
XLOC_073340	XLOC_073340	-	-	chrC4:22605340-22605573	NA	NA	NA	OK	21.5308	0	inf	-nan	0.00025	0.0107195	yes	21.5308
XLOC_079525	XLOC_079525	-	-	chrC5:11315289-11315463	NA	NA	NA	OK	0	137.904	-inf	-nan	0.00025	0.0107195	yes	-137.904
XLOC_080814	XLOC_080814	-	-	chrC5:32581583-32582504	NA	NA	NA	OK	0.841428	0	inf	-nan	0.00025	0.0107195	yes	0.841428
XLOC_084025	XLOC_084025	XM_013845420.1	LOC106404738	chrC6:2390748-2391890	multiple organellar RNA editing factor 7%2C mitochondrial-like	GO:0005739(mitochondrion);GO:0050897(cobalt ion binding);GO:0005515(protein binding)	NA	OK	0	0.941529	-inf	-nan	0.00025	0.0107195	yes	-0.941529
XLOC_084846	XLOC_084846	-	-	chrC6:16019966-16020512	NA	NA	NA	OK	0	1.60418	-inf	-nan	0.00025	0.0107195	yes	-1.60418
XLOC_085913	XLOC_085913	-	-	chrC6:36992046-36992441	NA	NA	NA	OK	3.11448	0	inf	-nan	0.00025	0.0107195	yes	3.11448
XLOC_086000	XLOC_086000	XM_013845850.1	LOC106405279	chrC6:38468349-38469153	RING-H2 finger protein ATL75-like	GO:0016021(integral to membrane);GO:0008270(zinc ion binding)	NA	OK	0	1.04519	-inf	-nan	0.00025	0.0107195	yes	-1.04519
XLOC_086848	XLOC_086848	XM_013846660.1	LOC106406067	chrC6:11651393-11652091	NA	NA	NA	OK	0	1.23269	-inf	-nan	0.00025	0.0107195	yes	-1.23269
XLOC_087728	XLOC_087728	XM_013845921.1	LOC106405361	chrC6:28371526-28372403	transcription factor DYT1-like	GO:0005634(nucleus);GO:0003677(DNA binding);GO:0006355(regulation of transcription, DNA-dependent);GO:0048658(tapetal layer development);GO:0006351(transcription, DNA-dependent)	NA	OK	1.1266	0	inf	-nan	0.00025	0.0107195	yes	1.1266
XLOC_089950	XLOC_089950	XM_013851783.1	LOC106411098	chrC7:28393230-28395695	protein SHORT-ROOT-like	GO:0005737(cytoplasm);GO:0005634(nucleus);GO:0005515(protein binding);GO:0043565(sequence-specific DNA binding);GO:0003700(sequence-specific DNA binding transcription factor activity);GO:0008356(asymmetric cell division);GO:0007049(cell cycle);GO:0055072(iron ion homeostasis);GO:0048366(leaf development);GO:0009956(radial pattern formation);GO:0032350(regulation of hormone metabolic process)	NA	OK	3.39962	9.09785	-1.42015	2.72007	0.00025	0.0107195	yes	-5.69823
XLOC_007931	XLOC_007931	XM_013812676.1	LOC106372461	chrA10:18768421-18769725	putative RNA methyltransferase At5g10620	GO:0005737(cytoplasm);GO:0008168(methyltransferase activity);GO:0006364(rRNA processing)	NA	OK	0	0.956934	-inf	-nan	0.0003	0.0122477	yes	-0.956934
XLOC_009914	XLOC_009914	-	-	chrA2:2048169-2049133	NA	NA	NA	OK	0	1.0543	-inf	-nan	0.0003	0.0122477	yes	-1.0543
XLOC_009984	XLOC_009984	XM_013826024.1	LOC106386130	chrA2:3012627-3013600	extensin-like	GO:0016021(integral to membrane);GO:0005886(plasma membrane);GO:0005524(ATP binding);GO:0004674(protein serine/threonine kinase activity);GO:0004872(receptor activity)	NA	OK	0	1.14524	-inf	-nan	0.0003	0.0122477	yes	-1.14524
XLOC_012941	XLOC_012941	-	-	chrA2:13916374-13916620	NA	NA	NA	OK	25.9092	0	inf	-nan	0.0003	0.0122477	yes	25.9092
XLOC_015828	XLOC_015828	-	-	chrA3:20820689-20820968	NA	NA	NA	OK	11.6427	0	inf	-nan	0.0003	0.0122477	yes	11.6427
XLOC_016837	XLOC_016837	XM_013881233.1	LOC106439729	chrA3:34334908-34337630	zinc finger protein NUTCRACKER-like	GO:0005634(nucleus);GO:0003677(DNA binding);GO:0008270(zinc ion binding);GO:0010260(organ senescence);GO:0048573(photoperiodism, flowering);GO:0045893(positive regulation of transcription, DNA-dependent);GO:0048510(regulation of timing of transition from vegetative to reproductive phase);GO:0006351(transcription, DNA-dependent)	NA	OK	8.09455	2.86542	1.4982	-2.56078	0.0003	0.0122477	yes	5.22913
XLOC_020419	XLOC_020419	-	-	chrA3:26787558-26787812	NA	NA	NA	OK	21.6582	0	inf	-nan	0.0003	0.0122477	yes	21.6582
XLOC_020870	XLOC_020870	XM_013881099.1	LOC106439612	chrA3:32727197-32729352	auxin-responsive protein IAA7-like	GO:0005634(nucleus);GO:0046983(protein dimerization activity);GO:0009734(auxin mediated signaling pathway);GO:0009630(gravitropism);GO:0006355(regulation of transcription, DNA-dependent);GO:0009753(response to jasmonic acid stimulus);GO:0009414(response to water deprivation);GO:0009611(response to wounding);GO:0006351(transcription, DNA-dependent)	04075(Plant hormone signal transduction)	OK	11.0803	25.489	-1.20188	2.34681	0.0003	0.0122477	yes	-14.4087
XLOC_023918	XLOC_023918	XM_013888315.1	LOC106446543	chrA4:28751108-28752081	probable LRR receptor-like serine/threonine-protein kinase At2g23950	GO:0016021(integral to membrane);GO:0005524(ATP binding);GO:0004674(protein serine/threonine kinase activity);GO:0004872(receptor activity)	NA	OK	0	1.29431	-inf	-nan	0.0003	0.0122477	yes	-1.29431
XLOC_024778	XLOC_024778	XM_013889428.1	LOC106447495	chrA4:40063926-40065752	cytochrome P450 710A1-like	GO:0016021(integral to membrane);GO:0000249(C-22 sterol desaturase activity);GO:0009055(electron carrier activity);GO:0020037(heme binding);GO:0004497(monooxygenase activity);GO:0016126(sterol biosynthetic process)	00100(Steroid biosynthesis)	OK	9.08453	1.90986	2.24995	-3.79546	0.0003	0.0122477	yes	7.17467
XLOC_028242	XLOC_028242	-	-	chrA5:7966898-7967613	NA	NA	NA	OK	0	1.22901	-inf	-nan	0.0003	0.0122477	yes	-1.22901
XLOC_031843	XLOC_031843	-	-	chrA5:25573348-25574063	NA	NA	NA	OK	1.96018	0	inf	-nan	0.0003	0.0122477	yes	1.96018
XLOC_039681	XLOC_039681	-	-	chrA7:11450404-11450607	NA	NA	NA	OK	81.3418	0	inf	-nan	0.0003	0.0122477	yes	81.3418
XLOC_040272	XLOC_040272	XM_013792286.1;XM_013792287.1;XM_013792288.1	LOC106352658	chrA7:19809011-19815762	zinc finger CCHC domain-containing protein 8-like%2C transcript variant X3	GO:0005634(nucleus);GO:0005524(ATP binding);GO:0004693(cyclin-dependent protein kinase activity);GO:0008353(RNA polymerase II carboxy-terminal domain kinase activity);GO:0046872(metal ion binding);GO:0004674(protein serine/threonine kinase activity);GO:0005737(cytoplasm);GO:0008026(ATP-dependent helicase activity);GO:0003723(RNA binding);GO:0006397(mRNA processing);GO:0008380(RNA splicing)	NA	OK	16.4939	7.8257	1.07564	-2.41876	0.0003	0.0122477	yes	8.6682
XLOC_044787	XLOC_044787	-	-	chrA7:41116121-41116363	NA	NA	NA	OK	24.3029	0	inf	-nan	0.0003	0.0122477	yes	24.3029
XLOC_047618	XLOC_047618	XM_013800921.1	LOC106361203	chrA8:11128683-11130856	basic salivary proline-rich protein 4-like	GO:0016021(integral to membrane);GO:0005886(plasma membrane);GO:0005524(ATP binding);GO:0004674(protein serine/threonine kinase activity)	NA	OK	5.61261	12.065	-1.10409	2.45139	0.0003	0.0122477	yes	-6.45239
XLOC_049103	XLOC_049103	-	-	chrA9:5354315-5354636	NA	NA	NA	OK	0	6.18786	-inf	-nan	0.0003	0.0122477	yes	-6.18786
XLOC_049589	XLOC_049589	XM_013802684.1	LOC106362847	chrA9:11919746-11920268	NA	NA	NA	OK	1.7024	0	inf	-nan	0.0003	0.0122477	yes	1.7024
XLOC_050537	XLOC_050537	XM_013807318.1	LOC106367528	chrA9:27279083-27288393	NA	NA	NA	OK	0	1.44862	-inf	-nan	0.0003	0.0122477	yes	-1.44862
XLOC_055479	XLOC_055479	XM_013815095.1	LOC106375232	chrC1:173524-174121	glutaredoxin-C14	GO:0005737(cytoplasm);GO:0009055(electron carrier activity);GO:0015035(protein disulfide oxidoreductase activity);GO:0045454(cell redox homeostasis);GO:0022900(electron transport chain);GO:0006810(transport)	NA	OK	0	1.56607	-inf	-nan	0.0003	0.0122477	yes	-1.56607
XLOC_057792	XLOC_057792	-	-	chrC1:920676-920952	NA	NA	NA	OK	648.234	0	inf	-nan	0.0003	0.0122477	yes	648.234
XLOC_061059	XLOC_061059	-	-	chrC2:17163386-17164081	NA	NA	NA	OK	6.04927	0	inf	-nan	0.0003	0.0122477	yes	6.04927
XLOC_061310	XLOC_061310	-	-	chrC2:21839033-21839626	NA	NA	NA	OK	0	1.52811	-inf	-nan	0.0003	0.0122477	yes	-1.52811
XLOC_063311	XLOC_063311	XR_001275971.1	LOC106379323	chrC2:10231550-10233058	NA	NA	NA	OK	0	2.462	-inf	-nan	0.0003	0.0122477	yes	-2.462
XLOC_067468	XLOC_067468	-	-	chrC3:33166880-33167100	NA	NA	NA	OK	43.7386	0	inf	-nan	0.0003	0.0122477	yes	43.7386
XLOC_068462	XLOC_068462	-	-	chrC3:49132921-49133198	NA	NA	NA	OK	10.1704	0	inf	-nan	0.0003	0.0122477	yes	10.1704
XLOC_073102	XLOC_073102	XM_013835021.1	LOC106394450	chrC4:15612275-15613379	cyclin-dependent kinase inhibitor 6-like	GO:0001673(male germ cell nucleus);GO:0005654(nucleoplasm);GO:0004861(cyclin-dependent protein kinase inhibitor activity);GO:0005515(protein binding);GO:0007050(cell cycle arrest);GO:0045736(negative regulation of cyclin-dependent protein kinase activity)	NA	OK	0	0.884399	-inf	-nan	0.0003	0.0122477	yes	-0.884399
XLOC_073770	XLOC_073770	-	-	chrC4:32242630-32242832	NA	NA	NA	OK	66.62	0	inf	-nan	0.0003	0.0122477	yes	66.62
XLOC_073901	XLOC_073901	-	-	chrC4:35181583-35181957	NA	NA	NA	OK	0	3.20368	-inf	-nan	0.0003	0.0122477	yes	-3.20368
XLOC_074726	XLOC_074726	-	-	chrC4:50322025-50322387	NA	NA	NA	OK	0	4.24369	-inf	-nan	0.0003	0.0122477	yes	-4.24369
XLOC_075140	XLOC_075140	XM_013832709.1	LOC106391955	chrC4:56450742-56454885	NA	NA	NA	OK	11.8747	23.9341	-1.01118	2.681	0.0003	0.0122477	yes	-12.0594
XLOC_076713	XLOC_076713	-	-	chrC4:24580840-24581197	NA	NA	NA	OK	4.52468	0	inf	-nan	0.0003	0.0122477	yes	4.52468
XLOC_077642	XLOC_077642	-	-	chrC4:43529088-43530305	NA	NA	NA	OK	0	1.34117	-inf	-nan	0.0003	0.0122477	yes	-1.34117
XLOC_077829	XLOC_077829	-	-	chrC4:46627769-46628618	NA	NA	NA	OK	0.887391	0	inf	-nan	0.0003	0.0122477	yes	0.887391
XLOC_077967	XLOC_077967	-	-	chrC4:48852123-48852797	NA	NA	NA	OK	0	1.48463	-inf	-nan	0.0003	0.0122477	yes	-1.48463
XLOC_078150	XLOC_078150	XM_013835761.1	LOC106395250	chrC4:51498013-51500899	cytokinin riboside 5'-monophosphate phosphoribohydrolase LOG3-like	GO:0005829(cytosol);GO:0005634(nucleus);GO:0016799(hydrolase activity, hydrolyzing N-glycosyl compounds);GO:0009691(cytokinin biosynthetic process)	NA	OK	0	0.965089	-inf	-nan	0.0003	0.0122477	yes	-0.965089
XLOC_081299	XLOC_081299	XM_013840018.1	LOC106399545	chrC5:1606875-1607525	E3 ubiquitin-protein ligase AIP2-like	GO:0016021(integral to membrane);GO:0008270(zinc ion binding)	NA	OK	1.33319	0	inf	-nan	0.0003	0.0122477	yes	1.33319
XLOC_083653	XLOC_083653	-	-	chrC5:36859695-36860250	NA	NA	NA	OK	0	4.75163	-inf	-nan	0.0003	0.0122477	yes	-4.75163
XLOC_084832	XLOC_084832	XM_013845445.1;XM_013845444.1	LOC106404762	chrC6:15783646-15784843	multiple organellar RNA editing factor 7%2C mitochondrial-like%2C transcript variant X2	GO:0005739(mitochondrion);GO:0050897(cobalt ion binding);GO:0005515(protein binding)	NA	OK	0	1.08337	-inf	-nan	0.0003	0.0122477	yes	-1.08337
XLOC_088039	XLOC_088039	-	-	chrC6:35898441-35898779	NA	NA	NA	OK	870.875	0	inf	-nan	0.0003	0.0122477	yes	870.875
XLOC_089873	XLOC_089873	XR_001281712.1	LOC106407351	chrC7:27468768-27469875	NA	NA	NA	OK	1.31217	0	inf	-nan	0.0003	0.0122477	yes	1.31217
XLOC_093424	XLOC_093424	-	-	chrC8:13725321-13725770	NA	NA	NA	OK	28.9247	0	inf	-nan	0.0003	0.0122477	yes	28.9247
XLOC_094284	XLOC_094284	XM_013855064.1	LOC106414400	chrC8:26750150-26751025	NA	NA	NA	OK	0	0.923572	-inf	-nan	0.0003	0.0122477	yes	-0.923572
XLOC_097584	XLOC_097584	XM_013858482.1	LOC106417708	chrC9:5099129-5101603	protein TRANSPARENT TESTA 12-like	GO:0016021(integral to membrane);GO:0009705(plant-type vacuole membrane);GO:0015238(drug transmembrane transporter activity);GO:0015299(solute:hydrogen antiporter activity);GO:0010231(maintenance of seed dormancy);GO:0010023(proanthocyanidin biosynthetic process)	NA	OK	13.7303	6.22405	1.14144	-2.40193	0.0003	0.0122477	yes	7.50625
XLOC_007375	XLOC_007375	XM_013810441.1	LOC106370435	chrA10:12094073-12094649	NA	NA	NA	OK	0	1.65084	-inf	-nan	0.00035	0.0137259	yes	-1.65084
XLOC_007546	XLOC_007546	XM_013812058.1	LOC106371943	chrA10:14407944-14412791	peptidyl-tRNA hydrolase 2%2C mitochondrial-like	GO:0005739(mitochondrion);GO:0004045(aminoacyl-tRNA hydrolase activity)	NA	OK	0	0.607876	-inf	-nan	0.00035	0.0137259	yes	-0.607876
XLOC_008010	XLOC_008010	XM_013812776.1	LOC106372545	chrA10:19556414-19557244	NA	NA	NA	OK	50.2276	23.0873	1.12138	-2.81129	0.00035	0.0137259	yes	27.1403
XLOC_014918	XLOC_014918	-	-	chrA3:8727679-8727946	NA	NA	NA	OK	0	8.75843	-inf	-nan	0.00035	0.0137259	yes	-8.75843
XLOC_028777	XLOC_028777	-	-	chrA5:16524956-16525164	NA	NA	NA	OK	47.2206	0	inf	-nan	0.00035	0.0137259	yes	47.2206
XLOC_034988	XLOC_034988	XM_013788331.1	LOC106348569	chrA6:35479147-35480372	NA	NA	NA	OK	24.2096	11.202	1.11182	-3.10395	0.00035	0.0137259	yes	13.0076
XLOC_037679	XLOC_037679	-	-	chrA6:26999335-26999562	NA	NA	NA	OK	27.605	0	inf	-nan	0.00035	0.0137259	yes	27.605
XLOC_038845	XLOC_038845	-	-	chrA6:43855142-43855484	NA	NA	NA	OK	0	5.87379	-inf	-nan	0.00035	0.0137259	yes	-5.87379
XLOC_039256	XLOC_039256	-	-	chrA7:2870804-2870955	NA	NA	NA	OK	670.586	0	inf	-nan	0.00035	0.0137259	yes	670.586
XLOC_050998	XLOC_050998	XM_013804423.1	LOC106364946	chrA9:33363733-33364643	NA	NA	NA	OK	19.6257	43.8048	-1.15834	3.04786	0.00035	0.0137259	yes	-24.1791
XLOC_051656	XLOC_051656	-	-	chrA9:40772223-40772475	NA	NA	NA	OK	0	11.5215	-inf	-nan	0.00035	0.0137259	yes	-11.5215
XLOC_052274	XLOC_052274	XM_013802419.1	LOC106362534	chrA9:1981253-1982677	transcription factor TGA1-like	GO:0005634(nucleus);GO:0046983(protein dimerization activity);GO:0043565(sequence-specific DNA binding);GO:0003700(sequence-specific DNA binding transcription factor activity);GO:0042742(defense response to bacterium)	04075(Plant hormone signal transduction)	OK	0.798162	0	inf	-nan	0.00035	0.0137259	yes	0.798162
XLOC_052795	XLOC_052795	-	-	chrA9:8294347-8294820	NA	NA	NA	OK	2.38772	0	inf	-nan	0.00035	0.0137259	yes	2.38772
XLOC_055082	XLOC_055082	-	-	chrA9:41257538-41257946	NA	NA	NA	OK	0	2.69397	-inf	-nan	0.00035	0.0137259	yes	-2.69397
XLOC_055343	XLOC_055343	-	-	chrA9:44653000-44653199	NA	NA	NA	OK	0	47.4265	-inf	-nan	0.00035	0.0137259	yes	-47.4265
XLOC_055793	XLOC_055793	XM_013815614.1;XM_013815613.1	LOC106375648	chrC1:6116184-6120257	BEL1-like homeodomain protein 3%2C transcript variant X1	GO:0005634(nucleus);GO:0005515(protein binding);GO:0043565(sequence-specific DNA binding);GO:0003700(sequence-specific DNA binding transcription factor activity);GO:0048510(regulation of timing of transition from vegetative to reproductive phase)	NA	OK	13.6788	6.79725	1.00891	-2.27154	0.00035	0.0137259	yes	6.88155
XLOC_056592	XLOC_056592	XR_001275028.1	LOC106374653	chrC1:22193300-22193730	NA	NA	NA	OK	0	4.42853	-inf	-nan	0.00035	0.0137259	yes	-4.42853
XLOC_056854	XLOC_056854	-	-	chrC1:28446749-28447026	NA	NA	NA	OK	11.486	0	inf	-nan	0.00035	0.0137259	yes	11.486
XLOC_064887	XLOC_064887	-	-	chrC2:39812368-39812962	NA	NA	NA	OK	0	1.76754	-inf	-nan	0.00035	0.0137259	yes	-1.76754
XLOC_071109	XLOC_071109	-	-	chrC3:35219701-35219923	NA	NA	NA	OK	31.4285	0	inf	-nan	0.00035	0.0137259	yes	31.4285
XLOC_073909	XLOC_073909	-	-	chrC4:35383877-35384331	NA	NA	NA	OK	0	2.38522	-inf	-nan	0.00035	0.0137259	yes	-2.38522
XLOC_077084	XLOC_077084	-	-	chrC4:32242333-32242612	NA	NA	NA	OK	0	7.90964	-inf	-nan	0.00035	0.0137259	yes	-7.90964
XLOC_080339	XLOC_080339	XR_001280225.1	LOC106400027	chrC5:22660554-22661027	NA	NA	NA	OK	0	9.38554	-inf	-nan	0.00035	0.0137259	yes	-9.38554
XLOC_081244	XLOC_081244	-	-	chrC5:469057-469504	NA	NA	NA	OK	2.67428	0	inf	-nan	0.00035	0.0137259	yes	2.67428
XLOC_084286	XLOC_084286	-	-	chrC6:5738119-5738554	NA	NA	NA	OK	0	2.40126	-inf	-nan	0.00035	0.0137259	yes	-2.40126
XLOC_086716	XLOC_086716	XR_001281045.1	LOC106404630	chrC6:9902406-9902961	NA	NA	NA	OK	0	3.01709	-inf	-nan	0.00035	0.0137259	yes	-3.01709
XLOC_094758	XLOC_094758	-	-	chrC8:33568601-33568829	NA	NA	NA	OK	26.9228	0	inf	-nan	0.00035	0.0137259	yes	26.9228
XLOC_095536	XLOC_095536	-	-	chrC8:10271824-10272108	NA	NA	NA	OK	0	8.61106	-inf	-nan	0.00035	0.0137259	yes	-8.61106
XLOC_097424	XLOC_097424	XM_013859476.1	LOC106418719	chrC9:1780699-1781787	NA	NA	NA	OK	3.04744	12.8669	-2.078	3.45605	0.00035	0.0137259	yes	-9.81946
XLOC_097793	XLOC_097793	XM_013857583.1;XM_013857584.1	LOC106416662	chrC9:9421376-9425678	NA	NA	NA	OK	14.5178	5.91396	1.29563	-2.26931	0.00035	0.0137259	yes	8.60384
XLOC_099498	XLOC_099498	-	-	chrC9:21000670-21000923	NA	NA	NA	OK	15.6623	0	inf	-nan	0.00035	0.0137259	yes	15.6623
XLOC_004796	XLOC_004796	-	-	chrA1:20073826-20074078	NA	NA	NA	OK	16.2018	0	inf	-nan	0.0004	0.01508	yes	16.2018
XLOC_004922	XLOC_004922	XM_013815891.1	LOC106375877	chrA1:21729252-21729702	NA	NA	NA	OK	2.38225	0	inf	-nan	0.0004	0.01508	yes	2.38225
XLOC_006012	XLOC_006012	-	-	chrA1:39227394-39227632	NA	NA	NA	OK	62.245	0	inf	-nan	0.0004	0.01508	yes	62.245
XLOC_009594	XLOC_009594	XM_013812840.1	LOC106372598	chrA10:19937657-19940027	NA	NA	NA	OK	12.628	4.36611	1.53221	-2.44339	0.0004	0.01508	yes	8.26189
XLOC_011046	XLOC_011046	-	-	chrA2:19773384-19773699	NA	NA	NA	OK	4.66955	0	inf	-nan	0.0004	0.01508	yes	4.66955
XLOC_011359	XLOC_011359	-	-	chrA2:24268213-24268594	NA	NA	NA	OK	3.75917	0	inf	-nan	0.0004	0.01508	yes	3.75917
XLOC_013965	XLOC_013965	XM_013856256.1	LOC106415513	chrA2:30342259-30343093	extensin-1-like	GO:0016021(integral to membrane);GO:0005886(plasma membrane);GO:0005524(ATP binding);GO:0004674(protein serine/threonine kinase activity)	NA	OK	0.389463	0	inf	-nan	0.0004	0.01508	yes	0.389463
XLOC_015577	XLOC_015577	-	-	chrA3:17327354-17327505	NA	NA	NA	OK	387.967	0	inf	-nan	0.0004	0.01508	yes	387.967
XLOC_015735	XLOC_015735	XM_013879476.1	LOC106438351	chrA3:18937094-18938536	tropinone reductase homolog At2g29370-like	GO:0005488(binding);GO:0016491(oxidoreductase activity);GO:0046686(response to cadmium ion);GO:0080167(response to karrikin)	00960(Tropane, piperidine and pyridine alkaloid biosynthesis)	OK	0.912953	0	inf	-nan	0.0004	0.01508	yes	0.912953
XLOC_019644	XLOC_019644	-	-	chrA3:17444554-17444758	NA	NA	NA	OK	91.1199	0	inf	-nan	0.0004	0.01508	yes	91.1199
XLOC_020068	XLOC_020068	XM_013879927.1	LOC106438681	chrA3:22360388-22361778	glutathione S-transferase F3-like	GO:0005737(cytoplasm);GO:0005886(plasma membrane);GO:0004364(glutathione transferase activity);GO:0050832(defense response to fungus);GO:0009407(toxin catabolic process)	00480(Glutathione metabolism)	OK	0.890655	0	inf	-nan	0.0004	0.01508	yes	0.890655
XLOC_021349	XLOC_021349	-	-	chrA3:38520857-38522278	NA	NA	NA	OK	0	0.938391	-inf	-nan	0.0004	0.01508	yes	-0.938391
XLOC_021746	XLOC_021746	-	-	chrA3:44338855-44339481	NA	NA	NA	OK	300.161	0	inf	-nan	0.0004	0.01508	yes	300.161
XLOC_024766	XLOC_024766	XM_013889409.1	LOC106447479	chrA4:39954758-39957587	jacalin-related lectin 23-like	GO:0009506(plasmodesma);GO:0005773(vacuole);GO:0005529(sugar binding)	NA	OK	9.75617	21.571	-1.14471	2.17437	0.0004	0.01508	yes	-11.8148
XLOC_032398	XLOC_032398	XM_013895281.1	LOC106453059	chrA5:33982561-33984490	gibberellin receptor GID1A	GO:0005737(cytoplasm);GO:0005634(nucleus);GO:0010331(gibberellin binding);GO:0016787(hydrolase activity);GO:0005515(protein binding);GO:0004872(receptor activity);GO:0009740(gibberellic acid mediated signaling pathway);GO:0010325(raffinose family oligosaccharide biosynthetic process)	04075(Plant hormone signal transduction)	OK	9.92075	3.50028	1.50298	-2.76092	0.0004	0.01508	yes	6.42047
XLOC_033505	XLOC_033505	XM_013791255.1	LOC106351457	chrA6:12659693-12660838	NA	NA	NA	OK	1.50706	0	inf	-nan	0.0004	0.01508	yes	1.50706
XLOC_034340	XLOC_034340	-	-	chrA6:26785818-26785983	NA	NA	NA	OK	0	165.576	-inf	-nan	0.0004	0.01508	yes	-165.576
XLOC_034740	XLOC_034740	-	-	chrA6:31884672-31885230	NA	NA	NA	OK	3.40815	0	inf	-nan	0.0004	0.01508	yes	3.40815
XLOC_039319	XLOC_039319	XR_001271992.1	LOC106356148	chrA7:3890360-3890853	NA	NA	NA	OK	3.43263	0	inf	-nan	0.0004	0.01508	yes	3.43263
XLOC_043385	XLOC_043385	XM_013795441.1	LOC106355505	chrA7:21597691-21599013	protein STRICTOSIDINE SYNTHASE-LIKE 1	GO:0005886(plasma membrane);GO:0009506(plasmodesma);GO:0005774(vacuolar membrane);GO:0016844(strictosidine synthase activity);GO:0009820(alkaloid metabolic process);GO:0009058(biosynthetic process);GO:0009753(response to jasmonic acid stimulus);GO:0009611(response to wounding)	NA	OK	0.888061	0	inf	-nan	0.0004	0.01508	yes	0.888061
XLOC_048197	XLOC_048197	-	-	chrA8:18624522-18625512	NA	NA	NA	OK	1.34118	0	inf	-nan	0.0004	0.01508	yes	1.34118
XLOC_048793	XLOC_048793	-	-	chrA9:897766-897959	NA	NA	NA	OK	92.2789	0	inf	-nan	0.0004	0.01508	yes	92.2789
XLOC_050776	XLOC_050776	-	-	chrA9:31264937-31265332	NA	NA	NA	OK	3.63449	0	inf	-nan	0.0004	0.01508	yes	3.63449
XLOC_058198	XLOC_058198	-	-	chrC1:6427466-6427689	NA	NA	NA	OK	44.5453	0	inf	-nan	0.0004	0.01508	yes	44.5453
XLOC_063965	XLOC_063965	-	-	chrC2:23401285-23401436	NA	NA	NA	OK	1299.46	0	inf	-nan	0.0004	0.01508	yes	1299.46
XLOC_066892	XLOC_066892	-	-	chrC3:23661129-23661610	NA	NA	NA	OK	0	2.25239	-inf	-nan	0.0004	0.01508	yes	-2.25239
XLOC_067064	XLOC_067064	-	-	chrC3:26578057-26578416	NA	NA	NA	OK	0	3.228	-inf	-nan	0.0004	0.01508	yes	-3.228
XLOC_071905	XLOC_071905	-	-	chrC3:49149123-49149330	NA	NA	NA	OK	43.8802	0	inf	-nan	0.0004	0.01508	yes	43.8802
XLOC_073124	XLOC_073124	XM_013836807.1;XM_013836806.1;XM_013836808.1	LOC106396422	chrC4:16035720-16038633	OTU domain-containing protein 5-like%2C transcript variant X3	GO:0008234(cysteine-type peptidase activity)	NA	OK	2.50332	6.90362	-1.46351	2.14827	0.0004	0.01508	yes	-4.4003
XLOC_073175	XLOC_073175	-	-	chrC4:17651240-17651616	NA	NA	NA	OK	9.42493	0	inf	-nan	0.0004	0.01508	yes	9.42493
XLOC_076113	XLOC_076113	-	-	chrC4:11094314-11094502	NA	NA	NA	OK	127.609	0	inf	-nan	0.0004	0.01508	yes	127.609
XLOC_077327	XLOC_077327	-	-	chrC4:37019488-37020067	NA	NA	NA	OK	0	1.64787	-inf	-nan	0.0004	0.01508	yes	-1.64787
XLOC_081551	XLOC_081551	-	-	chrC5:5017185-5017473	NA	NA	NA	OK	15.3192	0	inf	-nan	0.0004	0.01508	yes	15.3192
XLOC_089353	XLOC_089353	-	-	chrC7:19840501-19840760	NA	NA	NA	OK	12.1058	0	inf	-nan	0.0004	0.01508	yes	12.1058
XLOC_089994	XLOC_089994	-	-	chrC7:28933313-28933612	NA	NA	NA	OK	5.17697	0	inf	-nan	0.0004	0.01508	yes	5.17697
XLOC_094023	XLOC_094023	-	-	chrC8:23513209-23513645	NA	NA	NA	OK	2.30746	0	inf	-nan	0.0004	0.01508	yes	2.30746
XLOC_094621	XLOC_094621	-	-	chrC8:31783635-31783795	NA	NA	NA	OK	603.27	0	inf	-nan	0.0004	0.01508	yes	603.27
XLOC_094836	XLOC_094836	-	-	chrC8:34349861-34350322	NA	NA	NA	OK	2.20505	0	inf	-nan	0.0004	0.01508	yes	2.20505
XLOC_095660	XLOC_095660	-	-	chrC8:12802452-12802695	NA	NA	NA	OK	15.6697	0	inf	-nan	0.0004	0.01508	yes	15.6697
XLOC_096533	XLOC_096533	XM_013853144.1	LOC106412238	chrC8:26031504-26032754	GATA transcription factor 4-like	GO:0005634(nucleus);GO:0043565(sequence-specific DNA binding);GO:0003700(sequence-specific DNA binding transcription factor activity);GO:0008270(zinc ion binding);GO:0045893(positive regulation of transcription, DNA-dependent);GO:0009416(response to light stimulus)	NA	OK	9.56767	21.3076	-1.15513	3.01107	0.0004	0.01508	yes	-11.7399
XLOC_096748	XLOC_096748	XM_013854197.1	LOC106413416	chrC8:29010326-29010972	fimbrin-3-like	GO:0005856(cytoskeleton);GO:0005773(vacuole);GO:0003779(actin binding)	NA	OK	2.79663	0	inf	-nan	0.0004	0.01508	yes	2.79663
XLOC_001889	XLOC_001889	-	-	chrA1:24223554-24224226	NA	NA	NA	OK	0	1.416	-inf	-nan	0.00045	0.0165854	yes	-1.416
XLOC_002459	XLOC_002459	-	-	chrA1:34021922-34022250	NA	NA	NA	OK	0	4.9258	-inf	-nan	0.00045	0.0165854	yes	-4.9258
XLOC_008649	XLOC_008649	XM_013810333.1	LOC106370295	chrA10:7055650-7056311	NA	NA	NA	OK	43.9281	19.0877	1.2025	-3.30412	0.00045	0.0165854	yes	24.8404
XLOC_014485	XLOC_014485	-	-	chrA3:4471280-4471479	NA	NA	NA	OK	0	45.5492	-inf	-nan	0.00045	0.0165854	yes	-45.5492
XLOC_026050	XLOC_026050	-	-	chrA4:19239709-19240007	NA	NA	NA	OK	0	18.7977	-inf	-nan	0.00045	0.0165854	yes	-18.7977
XLOC_038908	XLOC_038908	XM_013789213.1	LOC106349269	chrA6:44750555-44751945	NA	NA	NA	OK	6.5178	14.3716	-1.14076	2.29851	0.00045	0.0165854	yes	-7.8538
XLOC_042247	XLOC_042247	XM_013797351.1	LOC106357667	chrA7:3443981-3444606	NA	NA	NA	OK	11.7501	33.83	-1.52564	3.92766	0.00045	0.0165854	yes	-22.0799
XLOC_042593	XLOC_042593	-	-	chrA7:10393247-10393577	NA	NA	NA	OK	0	4.20228	-inf	-nan	0.00045	0.0165854	yes	-4.20228
XLOC_045387	XLOC_045387	XM_013799290.1	LOC106359626	chrA8:5539607-5540943	transcription initiation factor TFIID subunit 11-like	GO:0005669(transcription factor TFIID complex);GO:0003677(DNA binding);GO:0006355(regulation of transcription, DNA-dependent);GO:0006367(transcription initiation from RNA polymerase II promoter)	03022(Basal transcription factors)	OK	5.23645	14.6523	-1.48446	2.67077	0.00045	0.0165854	yes	-9.41585
XLOC_051799	XLOC_051799	XM_013809052.1;XM_013809053.1	LOC106368965	chrA9:42639556-42642970	serine/threonine-protein phosphatase PP1-like%2C transcript variant X1	GO:0046872(metal ion binding);GO:0004721(phosphoprotein phosphatase activity)	03015(mRNA surveillance pathway)	OK	6.07751	13.9943	-1.20329	2.30196	0.00045	0.0165854	yes	-7.91679
XLOC_064818	XLOC_064818	XR_001276893.1	LOC106382467	chrC2:38840134-38857652	NA	NA	NA	OK	16.2531	33.6153	-1.0484	2.41114	0.00045	0.0165854	yes	-17.3622
XLOC_065276	XLOC_065276	XM_013819985.1	LOC106380178	chrC2:44996885-44997409	NA	NA	NA	OK	0	1.62711	-inf	-nan	0.00045	0.0165854	yes	-1.62711
XLOC_070677	XLOC_070677	XM_013828582.1;XM_013828581.1	LOC106388501	chrC3:29653883-29657095	NA	NA	NA	OK	21.6096	10.7841	1.00277	-2.35054	0.00045	0.0165854	yes	10.8255
XLOC_071992	XLOC_071992	-	-	chrC3:50930284-50930491	NA	NA	NA	OK	0	35.345	-inf	-nan	0.00045	0.0165854	yes	-35.345
XLOC_073741	XLOC_073741	-	-	chrC4:31771172-31771553	NA	NA	NA	OK	0	3.12013	-inf	-nan	0.00045	0.0165854	yes	-3.12013
XLOC_074705	XLOC_074705	-	-	chrC4:50136186-50136552	NA	NA	NA	OK	0	2.39363	-inf	-nan	0.00045	0.0165854	yes	-2.39363
XLOC_074710	XLOC_074710	-	-	chrC4:50227357-50227761	NA	NA	NA	OK	0	19.6844	-inf	-nan	0.00045	0.0165854	yes	-19.6844
XLOC_075039	XLOC_075039	-	-	chrC4:54987460-54987713	NA	NA	NA	OK	0	12.0668	-inf	-nan	0.00045	0.0165854	yes	-12.0668
XLOC_091994	XLOC_091994	XM_013849293.1	LOC106408543	chrC7:26031254-26032481	NA	NA	NA	OK	0	0.853963	-inf	-nan	0.00045	0.0165854	yes	-0.853963
XLOC_093265	XLOC_093265	-	-	chrC8:10598357-10598602	NA	NA	NA	OK	0	14.0006	-inf	-nan	0.00045	0.0165854	yes	-14.0006
XLOC_097236	XLOC_097236	XM_013854354.1	LOC106413612	chrC8:35432546-35433425	ethylene-responsive transcription factor ESR1-like	GO:0005829(cytosol);GO:0005634(nucleus);GO:0003677(DNA binding);GO:0005515(protein binding);GO:0003700(sequence-specific DNA binding transcription factor activity);GO:0009734(auxin mediated signaling pathway);GO:0048825(cotyledon development);GO:0009736(cytokinin mediated signaling pathway);GO:0009880(embryonic pattern specification);GO:0009873(ethylene mediated signaling pathway);GO:0010084(spec…	NA	OK	0	0.800274	-inf	-nan	0.00045	0.0165854	yes	-0.800274
XLOC_000540	XLOC_000540	XR_001274628.1	LOC106371743	chrA1:6148326-6149316	NA	NA	NA	OK	27.0833	56.679	-1.06541	3.36539	0.0005	0.0178899	yes	-29.5957
XLOC_002399	XLOC_002399	XM_013895565.1	LOC106453298	chrA1:32824252-32825861	nitric oxide synthase-interacting protein-like	GO:0005737(cytoplasm);GO:0005634(nucleus)	NA	OK	11.3165	22.7383	-1.0067	2.57163	0.0005	0.0178899	yes	-11.4218
XLOC_006504	XLOC_006504	XM_013792592.1	LOC106352935	chrA1:46503977-46506575	NA	NA	NA	OK	0	0.977511	-inf	-nan	0.0005	0.0178899	yes	-0.977511
XLOC_012266	XLOC_012266	-	-	chrA2:4223893-4224739	NA	NA	NA	OK	0	0.903116	-inf	-nan	0.0005	0.0178899	yes	-0.903116
XLOC_013597	XLOC_013597	-	-	chrA2:25377294-25377738	NA	NA	NA	OK	0	2.49173	-inf	-nan	0.0005	0.0178899	yes	-2.49173
XLOC_013914	XLOC_013914	-	-	chrA2:29784960-29785462	NA	NA	NA	OK	0	12.2416	-inf	-nan	0.0005	0.0178899	yes	-12.2416
XLOC_019677	XLOC_019677	-	-	chrA3:17759885-17760058	NA	NA	NA	OK	0	139.656	-inf	-nan	0.0005	0.0178899	yes	-139.656
XLOC_021526	XLOC_021526	-	-	chrA3:40654594-40654941	NA	NA	NA	OK	0	4.22991	-inf	-nan	0.0005	0.0178899	yes	-4.22991
XLOC_034749	XLOC_034749	-	-	chrA6:31960157-31960704	NA	NA	NA	OK	0	1.78763	-inf	-nan	0.0005	0.0178899	yes	-1.78763
XLOC_039286	XLOC_039286	XM_013797344.1	LOC106357661	chrA7:3335780-3337765	UPF0496 protein At5g66675	GO:0016021(integral to membrane)	NA	OK	9.92941	4.36488	1.18577	-2.44554	0.0005	0.0178899	yes	5.56453
XLOC_041675	XLOC_041675	-	-	chrA7:39675131-39675597	NA	NA	NA	OK	0	2.31614	-inf	-nan	0.0005	0.0178899	yes	-2.31614
XLOC_051957	XLOC_051957	-	-	chrA9:44318498-44318774	NA	NA	NA	OK	0	7.78476	-inf	-nan	0.0005	0.0178899	yes	-7.78476
XLOC_053140	XLOC_053140	-	-	chrA9:14273308-14273602	NA	NA	NA	OK	0	57.8073	-inf	-nan	0.0005	0.0178899	yes	-57.8073
XLOC_055130	XLOC_055130	XR_001273450.1	LOC106365294	chrA9:42024896-42025915	NA	NA	NA	OK	0	1.37057	-inf	-nan	0.0005	0.0178899	yes	-1.37057
XLOC_057913	XLOC_057913	-	-	chrC1:2253621-2253820	NA	NA	NA	OK	0	42.1751	-inf	-nan	0.0005	0.0178899	yes	-42.1751
XLOC_059365	XLOC_059365	XM_013814756.1	LOC106374817	chrC1:31001473-31002303	NA	NA	NA	OK	0	0.950038	-inf	-nan	0.0005	0.0178899	yes	-0.950038
XLOC_064634	XLOC_064634	-	-	chrC2:35783193-35783450	NA	NA	NA	OK	0	12.5071	-inf	-nan	0.0005	0.0178899	yes	-12.5071
XLOC_065773	XLOC_065773	-	-	chrC3:8666466-8666656	NA	NA	NA	OK	0	57.8073	-inf	-nan	0.0005	0.0178899	yes	-57.8073
XLOC_068034	XLOC_068034	-	-	chrC3:41438624-41438832	NA	NA	NA	OK	0	31.759	-inf	-nan	0.0005	0.0178899	yes	-31.759
XLOC_073783	XLOC_073783	XM_013835507.1	LOC106394963	chrC4:32394813-32395404	NA	NA	NA	OK	1.41183	0	inf	-nan	0.0005	0.0178899	yes	1.41183
XLOC_075939	XLOC_075939	-	-	chrC4:8012883-8014601	NA	NA	NA	OK	0	2.45183	-inf	-nan	0.0005	0.0178899	yes	-2.45183
XLOC_078267	XLOC_078267	XM_013835650.1	LOC106395128	chrC4:53324110-53325737	NA	NA	NA	OK	11.8266	24.9336	-1.07606	3.00317	0.0005	0.0178899	yes	-13.107
XLOC_079448	XLOC_079448	-	-	chrC5:10273954-10274279	NA	NA	NA	OK	0	5.06405	-inf	-nan	0.0005	0.0178899	yes	-5.06405
XLOC_081789	XLOC_081789	XM_013840780.1	LOC106400418	chrC5:8286629-8287141	NA	NA	NA	OK	0	2.84051	-inf	-nan	0.0005	0.0178899	yes	-2.84051
XLOC_086825	XLOC_086825	-	-	chrC6:11258362-11258598	NA	NA	NA	OK	0	15.5819	-inf	-nan	0.0005	0.0178899	yes	-15.5819
XLOC_088406	XLOC_088406	-	-	chrC7:3887022-3887354	NA	NA	NA	OK	0	4.25595	-inf	-nan	0.0005	0.0178899	yes	-4.25595
XLOC_093753	XLOC_093753	-	-	chrC8:18738468-18738759	NA	NA	NA	OK	0	7.1874	-inf	-nan	0.0005	0.0178899	yes	-7.1874
XLOC_096770	XLOC_096770	-	-	chrC8:29533486-29533770	NA	NA	NA	OK	0	7.35174	-inf	-nan	0.0005	0.0178899	yes	-7.35174
XLOC_002714	XLOC_002714	-	-	chrA1:38251060-38251405	NA	NA	NA	OK	7.69907	0	inf	-nan	0.00055	0.0189138	yes	7.69907
XLOC_003953	XLOC_003953	-	-	chrA1:7750799-7751080	NA	NA	NA	OK	0	10.6719	-inf	-nan	0.00055	0.0189138	yes	-10.6719
XLOC_004177	XLOC_004177	XM_013797146.1	LOC106357482	chrA1:12323014-12324096	adenylosuccinate lyase-like	GO:0070626((S)-2-(5-amino-1-(5-phospho-D-ribosyl)imidazole-4-carboxamido)succinate AMP-lyase (fumarate-forming) activity);GO:0004018(N6-(1,2-dicarboxyethyl)AMP AMP-lyase (fumarate-forming) activity);GO:0006188(IMP biosynthetic process)	00230(Purine metabolism);00250(Alanine, aspartate and glutamate metabolism)	OK	0	0.89179	-inf	-nan	0.00055	0.0189138	yes	-0.89179
XLOC_004704	XLOC_004704	-	-	chrA1:18771293-18772773	NA	NA	NA	OK	11.9905	3.98601	1.58888	-3.04935	0.00055	0.0189138	yes	8.00449
XLOC_005963	XLOC_005963	-	-	chrA1:38605237-38605815	NA	NA	NA	OK	0	1.41001	-inf	-nan	0.00055	0.0189138	yes	-1.41001
XLOC_015033	XLOC_015033	XM_013884929.1	LOC106443366	chrA3:10796609-10797389	cytochrome b5-like	GO:0005789(endoplasmic reticulum membrane);GO:0016021(integral to membrane);GO:0005792(microsome);GO:0020037(heme binding);GO:0022900(electron transport chain);GO:0006810(transport)	NA	OK	0	1.34826	-inf	-nan	0.00055	0.0189138	yes	-1.34826
XLOC_015687	XLOC_015687	-	-	chrA3:18426666-18426922	NA	NA	NA	OK	11.9177	0	inf	-nan	0.00055	0.0189138	yes	11.9177
XLOC_016588	XLOC_016588	-	-	chrA3:30342020-30343515	NA	NA	NA	OK	0	0.733362	-inf	-nan	0.00055	0.0189138	yes	-0.733362
XLOC_020422	XLOC_020422	XM_013883860.1	LOC106442134	chrA3:26796024-26796843	NA	NA	NA	OK	0	1.04865	-inf	-nan	0.00055	0.0189138	yes	-1.04865
XLOC_022135	XLOC_022135	-	-	chrA3:49354203-49354607	NA	NA	NA	OK	5.55402	0	inf	-nan	0.00055	0.0189138	yes	5.55402
XLOC_027429	XLOC_027429	-	-	chrA4:40616828-40617048	NA	NA	NA	OK	34.2826	0	inf	-nan	0.00055	0.0189138	yes	34.2826
XLOC_039758	XLOC_039758	-	-	chrA7:12445998-12446280	NA	NA	NA	OK	0	37.7142	-inf	-nan	0.00055	0.0189138	yes	-37.7142
XLOC_041661	XLOC_041661	-	-	chrA7:39495155-39495379	NA	NA	NA	OK	30.8041	0	inf	-nan	0.00055	0.0189138	yes	30.8041
XLOC_043143	XLOC_043143	-	-	chrA7:17832283-17832513	NA	NA	NA	OK	26.4844	0	inf	-nan	0.00055	0.0189138	yes	26.4844
XLOC_044933	XLOC_044933	-	-	chrA7:42767855-42768201	NA	NA	NA	OK	712.81	0	inf	-nan	0.00055	0.0189138	yes	712.81
XLOC_048656	XLOC_048656	-	-	chrA8:24024077-24024340	NA	NA	NA	OK	0	8.60933	-inf	-nan	0.00055	0.0189138	yes	-8.60933
XLOC_049683	XLOC_049683	-	-	chrA9:13829620-13829771	NA	NA	NA	OK	692.939	0	inf	-nan	0.00055	0.0189138	yes	692.939
XLOC_051173	XLOC_051173	XM_013808211.1	LOC106368290	chrA9:35624244-35625421	60S ribosomal protein L11-1-like	GO:0009507(chloroplast);GO:0022625(cytosolic large ribosomal subunit);GO:0005730(nucleolus);GO:0009506(plasmodesma);GO:0005773(vacuole);GO:0019843(rRNA binding);GO:0003735(structural constituent of ribosome);GO:0006412(translation)	03010(Ribosome)	OK	0	0.878837	-inf	-nan	0.00055	0.0189138	yes	-0.878837
XLOC_057149	XLOC_057149	-	-	chrC1:34527516-34528124	NA	NA	NA	OK	0	1.77342	-inf	-nan	0.00055	0.0189138	yes	-1.77342
XLOC_057963	XLOC_057963	-	-	chrC1:2937008-2937277	NA	NA	NA	OK	9.57394	0	inf	-nan	0.00055	0.0189138	yes	9.57394
XLOC_058441	XLOC_058441	-	-	chrC1:10502071-10502312	NA	NA	NA	OK	33.4457	0	inf	-nan	0.00055	0.0189138	yes	33.4457
XLOC_058921	XLOC_058921	-	-	chrC1:20042084-20042235	NA	NA	NA	OK	729.126	0	inf	-nan	0.00055	0.0189138	yes	729.126
XLOC_061062	XLOC_061062	-	-	chrC2:17173362-17174218	NA	NA	NA	OK	1.78712	0	inf	-nan	0.00055	0.0189138	yes	1.78712
XLOC_061584	XLOC_061584	-	-	chrC2:27709576-27709727	NA	NA	NA	OK	772.239	0	inf	-nan	0.00055	0.0189138	yes	772.239
XLOC_063015	XLOC_063015	XM_013819205.1;XM_013819204.1	LOC106379198	chrC2:6263372-6264376	uncharacterized LOC106379198%2C transcript variant X1	GO:0005840(ribosome);GO:0003735(structural constituent of ribosome);GO:0006412(translation)	03010(Ribosome)	OK	0	0.966433	-inf	-nan	0.00055	0.0189138	yes	-0.966433
XLOC_064753	XLOC_064753	-	-	chrC2:36888480-36888950	NA	NA	NA	OK	0	2.10525	-inf	-nan	0.00055	0.0189138	yes	-2.10525
XLOC_065189	XLOC_065189	-	-	chrC2:43904906-43905411	NA	NA	NA	OK	2.17945	0	inf	-nan	0.00055	0.0189138	yes	2.17945
XLOC_067663	XLOC_067663	XM_013829240.1	LOC106389056	chrC3:35383855-35386375	histone H1-like	GO:0016021(integral to membrane);GO:0005886(plasma membrane);GO:0005524(ATP binding);GO:0004674(protein serine/threonine kinase activity)	NA	OK	5.3788	11.6593	-1.11613	2.49952	0.00055	0.0189138	yes	-6.2805
XLOC_068086	XLOC_068086	-	-	chrC3:42457020-42458153	NA	NA	NA	OK	0	1.53761	-inf	-nan	0.00055	0.0189138	yes	-1.53761
XLOC_069511	XLOC_069511	-	-	chrC3:13358637-13358949	NA	NA	NA	OK	7.15835	0	inf	-nan	0.00055	0.0189138	yes	7.15835
XLOC_074815	XLOC_074815	XM_013832193.1	LOC106391523	chrC4:51646182-51647662	NA	NA	NA	OK	0.820238	0	inf	-nan	0.00055	0.0189138	yes	0.820238
XLOC_075473	XLOC_075473	-	-	chrC4:625390-625643	NA	NA	NA	OK	16.1844	0	inf	-nan	0.00055	0.0189138	yes	16.1844
XLOC_075674	XLOC_075674	XM_013835900.1	LOC106395445	chrC4:3437746-3439238	probable thiol methyltransferase 2	GO:0009941(chloroplast envelope);GO:0018708(thiol S-methyltransferase activity);GO:0008119(thiopurine S-methyltransferase activity)	NA	OK	0	0.840606	-inf	-nan	0.00055	0.0189138	yes	-0.840606
XLOC_079602	XLOC_079602	-	-	chrC5:12274868-12275213	NA	NA	NA	OK	4.56972	0	inf	-nan	0.00055	0.0189138	yes	4.56972
XLOC_080473	XLOC_080473	-	-	chrC5:25638850-25639389	NA	NA	NA	OK	0	1.64574	-inf	-nan	0.00055	0.0189138	yes	-1.64574
XLOC_081886	XLOC_081886	XR_001280537.1;XR_001280532.1;XR_001280533.1;XR_001280534.1;XR_001280535.1;XR_001280536.1;XM_013842345.1	LOC106401768	chrC5:9512404-9514092	NA	NA	NA	OK	13.961	31.5774	-1.17749	2.18144	0.00055	0.0189138	yes	-17.6164
XLOC_087743	XLOC_087743	-	-	chrC6:28807867-28808076	NA	NA	NA	OK	93.1266	0	inf	-nan	0.00055	0.0189138	yes	93.1266
XLOC_088139	XLOC_088139	-	-	chrC6:37536658-37536948	NA	NA	NA	OK	8.31288	0	inf	-nan	0.00055	0.0189138	yes	8.31288
XLOC_091878	XLOC_091878	XM_013849258.1	LOC106408499	chrC7:24490471-24496739	uncharacterized LOC106408499	GO:0005737(cytoplasm);GO:0003677(DNA binding);GO:0016740(transferase activity);GO:0006355(regulation of transcription, DNA-dependent);GO:0009407(toxin catabolic process)	NA	OK	0	0.828936	-inf	-nan	0.00055	0.0189138	yes	-0.828936
XLOC_095193	XLOC_095193	XM_013855726.1	LOC106415103	chrC8:3403537-3405313	transcription factor VIP1-like	GO:0005737(cytoplasm);GO:0005634(nucleus);GO:0051019(mitogen-activated protein kinase binding);GO:0046983(protein dimerization activity);GO:0043565(sequence-specific DNA binding);GO:0003700(sequence-specific DNA binding transcription factor activity);GO:0009970(cellular response to sulfate starvation);GO:0006952(defense response);GO:0009294(DNA mediated transformation);GO:0045596(negative regulat…	04016(MAPK signaling pathway - plant)	OK	18.2716	8.86483	1.04343	-2.45712	0.00055	0.0189138	yes	9.40677
XLOC_002485	XLOC_002485	-	-	chrA1:34581773-34582300	NA	NA	NA	OK	2.24164	0	inf	-nan	0.0006	0.0199302	yes	2.24164
XLOC_004994	XLOC_004994	-	-	chrA1:22515227-22515668	NA	NA	NA	OK	4.61993	0	inf	-nan	0.0006	0.0199302	yes	4.61993
XLOC_006837	XLOC_006837	-	-	chrA10:3603391-3603623	NA	NA	NA	OK	27.8359	0	inf	-nan	0.0006	0.0199302	yes	27.8359
XLOC_010547	XLOC_010547	-	-	chrA2:10703175-10703441	NA	NA	NA	OK	14.8461	0	inf	-nan	0.0006	0.0199302	yes	14.8461
XLOC_010673	XLOC_010673	-	-	chrA2:12596877-12597178	NA	NA	NA	OK	0	4.11652	-inf	-nan	0.0006	0.0199302	yes	-4.11652
XLOC_010803	XLOC_010803	XM_013835307.1	LOC106394749	chrA2:14987760-14990195	NA	NA	NA	OK	11.0278	4.62273	1.25432	-2.47738	0.0006	0.0199302	yes	6.40507
XLOC_011782	XLOC_011782	-	-	chrA2:29723147-29723526	NA	NA	NA	OK	3.62624	0	inf	-nan	0.0006	0.0199302	yes	3.62624
XLOC_018518	XLOC_018518	-	-	chrA3:3490796-3491068	NA	NA	NA	OK	101.286	0	inf	-nan	0.0006	0.0199302	yes	101.286
XLOC_024153	XLOC_024153	-	-	chrA4:32461045-32461273	NA	NA	NA	OK	31.1734	0	inf	-nan	0.0006	0.0199302	yes	31.1734
XLOC_024662	XLOC_024662	-	-	chrA4:39018773-39018924	NA	NA	NA	OK	487.639	0	inf	-nan	0.0006	0.0199302	yes	487.639
XLOC_025186	XLOC_025186	-	-	chrA4:3949450-3949639	NA	NA	NA	OK	127.983	0	inf	-nan	0.0006	0.0199302	yes	127.983
XLOC_025325	XLOC_025325	-	-	chrA4:6566735-6566886	NA	NA	NA	OK	874.88	0	inf	-nan	0.0006	0.0199302	yes	874.88
XLOC_025818	XLOC_025818	XR_001288569.1	LOC106445828	chrA4:15575882-15576960	NA	NA	NA	OK	0	1.29599	-inf	-nan	0.0006	0.0199302	yes	-1.29599
XLOC_026648	XLOC_026648	XR_001289327.1	LOC106449912	chrA4:30554773-30556140	NA	NA	NA	OK	0.915152	0	inf	-nan	0.0006	0.0199302	yes	0.915152
XLOC_032926	XLOC_032926	-	-	chrA6:4808502-4808761	NA	NA	NA	OK	6.47754	0	inf	-nan	0.0006	0.0199302	yes	6.47754
XLOC_038308	XLOC_038308	-	-	chrA6:35645492-35645803	NA	NA	NA	OK	6.55312	0	inf	-nan	0.0006	0.0199302	yes	6.55312
XLOC_038349	XLOC_038349	-	-	chrA6:36258523-36258791	NA	NA	NA	OK	9.74978	0	inf	-nan	0.0006	0.0199302	yes	9.74978
XLOC_039110	XLOC_039110	-	-	chrA6:20710728-20710879	NA	NA	NA	OK	625.881	0	inf	-nan	0.0006	0.0199302	yes	625.881
XLOC_042906	XLOC_042906	-	-	chrA7:14661398-14661659	NA	NA	NA	OK	15.0915	0	inf	-nan	0.0006	0.0199302	yes	15.0915
XLOC_047357	XLOC_047357	XM_013799339.1	LOC106359685	chrA8:7189882-7194559	NA	NA	NA	OK	0	0.772233	-inf	-nan	0.0006	0.0199302	yes	-0.772233
XLOC_051177	XLOC_051177	-	-	chrA9:35655313-35655564	NA	NA	NA	OK	15.1842	0	inf	-nan	0.0006	0.0199302	yes	15.1842
XLOC_052878	XLOC_052878	-	-	chrA9:10038488-10038940	NA	NA	NA	OK	0	2.14722	-inf	-nan	0.0006	0.0199302	yes	-2.14722
XLOC_053562	XLOC_053562	XM_013806807.1	LOC106367100	chrA9:20607555-20611026	subtilisin-like protease SBT3.5	GO:0048046(apoplast);GO:0009897(external side of plasma membrane);GO:0042802(identical protein binding);GO:0004252(serine-type endopeptidase activity);GO:0043086(negative regulation of catalytic activity);GO:0006508(proteolysis);GO:0042127(regulation of cell proliferation);GO:0010103(stomatal complex morphogenesis)	NA	OK	6.81978	2.92319	1.22218	-2.20445	0.0006	0.0199302	yes	3.89659
XLOC_058716	XLOC_058716	-	-	chrC1:15378773-15379007	NA	NA	NA	OK	21.7493	0	inf	-nan	0.0006	0.0199302	yes	21.7493
XLOC_059197	XLOC_059197	-	-	chrC1:26891607-26891903	NA	NA	NA	OK	7.61513	0	inf	-nan	0.0006	0.0199302	yes	7.61513
XLOC_059226	XLOC_059226	-	-	chrC1:27537654-27537963	NA	NA	NA	OK	10.0866	0	inf	-nan	0.0006	0.0199302	yes	10.0866
XLOC_060458	XLOC_060458	-	-	chrC2:6739825-6740045	NA	NA	NA	OK	64.2422	0	inf	-nan	0.0006	0.0199302	yes	64.2422
XLOC_060784	XLOC_060784	-	-	chrC2:12332814-12333038	NA	NA	NA	OK	0	18.7429	-inf	-nan	0.0006	0.0199302	yes	-18.7429
XLOC_063720	XLOC_063720	-	-	chrC2:18173385-18173954	NA	NA	NA	OK	3.14686	0	inf	-nan	0.0006	0.0199302	yes	3.14686
XLOC_065437	XLOC_065437	-	-	chrC3:1181612-1181982	NA	NA	NA	OK	0	3.39373	-inf	-nan	0.0006	0.0199302	yes	-3.39373
XLOC_073382	XLOC_073382	-	-	chrC4:23861020-23861171	NA	NA	NA	OK	625.881	0	inf	-nan	0.0006	0.0199302	yes	625.881
XLOC_075282	XLOC_075282	-	-	chrC4:58939471-58939848	NA	NA	NA	OK	0	3.48971	-inf	-nan	0.0006	0.0199302	yes	-3.48971
XLOC_077366	XLOC_077366	-	-	chrC4:37839493-37840178	NA	NA	NA	OK	0	0.997741	-inf	-nan	0.0006	0.0199302	yes	-0.997741
XLOC_078266	XLOC_078266	-	-	chrC4:53317070-53317740	NA	NA	NA	OK	0	1.6887	-inf	-nan	0.0006	0.0199302	yes	-1.6887
XLOC_080430	XLOC_080430	-	-	chrC5:24319935-24320289	NA	NA	NA	OK	7.19064	0	inf	-nan	0.0006	0.0199302	yes	7.19064
XLOC_083671	XLOC_083671	-	-	chrC5:37212424-37212835	NA	NA	NA	OK	0	2.7821	-inf	-nan	0.0006	0.0199302	yes	-2.7821
XLOC_084055	XLOC_084055	-	-	chrC6:2640954-2641123	NA	NA	NA	OK	199.773	0	inf	-nan	0.0006	0.0199302	yes	199.773
XLOC_085619	XLOC_085619	-	-	chrC6:31215689-31215926	NA	NA	NA	OK	19.5307	0	inf	-nan	0.0006	0.0199302	yes	19.5307
XLOC_089265	XLOC_089265	-	-	chrC7:18521098-18521328	NA	NA	NA	OK	21.3033	0	inf	-nan	0.0006	0.0199302	yes	21.3033
XLOC_091565	XLOC_091565	-	-	chrC7:20194147-20194390	NA	NA	NA	OK	22.647	0	inf	-nan	0.0006	0.0199302	yes	22.647
XLOC_094405	XLOC_094405	-	-	chrC8:28471767-28471918	NA	NA	NA	OK	625.881	0	inf	-nan	0.0006	0.0199302	yes	625.881
XLOC_096458	XLOC_096458	-	-	chrC8:25296124-25296275	NA	NA	NA	OK	625.881	0	inf	-nan	0.0006	0.0199302	yes	625.881
XLOC_015791	XLOC_015791	XM_013885265.1	LOC106443714	chrA3:20421031-20421907	NA	NA	NA	OK	20.7182	8.3559	1.31003	-3.08031	0.00065	0.0213534	yes	12.3623
XLOC_024050	XLOC_024050	XM_013888461.1;XM_013888460.1	LOC106446688	chrA4:31197232-31200122	two-component response regulator ARR12-like%2C transcript variant X1	GO:0005634(nucleus);GO:0003677(DNA binding);GO:0000156(two-component response regulator activity);GO:0009736(cytokinin mediated signaling pathway);GO:0006355(regulation of transcription, DNA-dependent);GO:0006351(transcription, DNA-dependent)	04075(Plant hormone signal transduction)	OK	3.04119	7.32112	-1.26743	2.08769	0.00065	0.0213534	yes	-4.27993
XLOC_028064	XLOC_028064	-	-	chrA5:5317670-5318001	NA	NA	NA	OK	4.52373	0	inf	-nan	0.00065	0.0213534	yes	4.52373
XLOC_047539	XLOC_047539	XM_013799421.1	LOC106359786	chrA8:10056896-10057910	NA	NA	NA	OK	0	1.9089	-inf	-nan	0.00065	0.0213534	yes	-1.9089
XLOC_051545	XLOC_051545	XM_013804632.1	LOC106365184	chrA9:39967137-39968072	NA	NA	NA	OK	11.4536	25.1242	-1.13328	2.74126	0.00065	0.0213534	yes	-13.6706
XLOC_061564	XLOC_061564	XM_013819581.1	LOC106379685	chrC2:27430303-27432365	3-isopropylmalate dehydrogenase 3%2C chloroplastic	GO:0009570(chloroplast stroma);GO:0003862(3-isopropylmalate dehydrogenase activity);GO:0000287(magnesium ion binding);GO:0051287(NAD binding);GO:0019761(glucosinolate biosynthetic process);GO:0009098(leucine biosynthetic process);GO:0009651(response to salt stress)	01210(2-Oxocarboxylic acid metabolism);00290(Valine, leucine and isoleucine biosynthesis);00966(Glucosinolate biosynthesis)	OK	10.4142	3.97551	1.38934	-2.50921	0.00065	0.0213534	yes	6.43869
XLOC_067063	XLOC_067063	-	-	chrC3:26577502-26577810	NA	NA	NA	OK	0	4.96418	-inf	-nan	0.00065	0.0213534	yes	-4.96418
XLOC_083938	XLOC_083938	XM_013846656.1	LOC106406061	chrC6:1110718-1115006	ETHYLENE INSENSITIVE 3-like 3 protein	GO:0005634(nucleus);GO:0003677(DNA binding);GO:0003700(sequence-specific DNA binding transcription factor activity);GO:0071281(cellular response to iron ion);GO:0009873(ethylene mediated signaling pathway);GO:0042762(regulation of sulfur metabolic process)	04016(MAPK signaling pathway - plant);04075(Plant hormone signal transduction)	OK	7.32096	3.31215	1.14426	-2.10602	0.00065	0.0213534	yes	4.00881
XLOC_006774	XLOC_006774	-	-	chrA10:2638296-2639084	NA	NA	NA	OK	0	1.46297	-inf	-nan	0.0007	0.0221873	yes	-1.46297
XLOC_011358	XLOC_011358	-	-	chrA2:24267766-24268033	NA	NA	NA	OK	14.682	0	inf	-nan	0.0007	0.0221873	yes	14.682
XLOC_015773	XLOC_015773	XM_013879517.1;XM_013879515.1;XM_013879516.1;XM_013879514.1	LOC106438382	chrA3:20144143-20151567	NA	NA	NA	OK	2.88183	1.21396	1.24727	-2.1002	0.0007	0.0221873	yes	1.66787
XLOC_018423	XLOC_018423	-	-	chrA3:2379472-2379623	NA	NA	NA	OK	603.528	0	inf	-nan	0.0007	0.0221873	yes	603.528
XLOC_021292	XLOC_021292	-	-	chrA3:37715817-37715998	NA	NA	NA	OK	91.0462	0	inf	-nan	0.0007	0.0221873	yes	91.0462
XLOC_021791	XLOC_021791	-	-	chrA3:45251631-45252441	NA	NA	NA	OK	2.37033	0	inf	-nan	0.0007	0.0221873	yes	2.37033
XLOC_024434	XLOC_024434	-	-	chrA4:36602137-36602367	NA	NA	NA	OK	30.2405	0	inf	-nan	0.0007	0.0221873	yes	30.2405
XLOC_025127	XLOC_025127	-	-	chrA4:3014774-3015007	NA	NA	NA	OK	36.9692	0	inf	-nan	0.0007	0.0221873	yes	36.9692
XLOC_026641	XLOC_026641	-	-	chrA4:30403225-30403438	NA	NA	NA	OK	36.45	0	inf	-nan	0.0007	0.0221873	yes	36.45
XLOC_031398	XLOC_031398	-	-	chrA5:18165896-18166205	NA	NA	NA	OK	27.0053	0	inf	-nan	0.0007	0.0221873	yes	27.0053
XLOC_036935	XLOC_036935	-	-	chrA6:14164393-14164605	NA	NA	NA	OK	54.4806	0	inf	-nan	0.0007	0.0221873	yes	54.4806
XLOC_037554	XLOC_037554	-	-	chrA6:24383021-24383215	NA	NA	NA	OK	68.8775	0	inf	-nan	0.0007	0.0221873	yes	68.8775
XLOC_038918	XLOC_038918	-	-	chrA6:44871300-44871595	NA	NA	NA	OK	4.88532	0	inf	-nan	0.0007	0.0221873	yes	4.88532
XLOC_039915	XLOC_039915	-	-	chrA7:14391517-14391876	NA	NA	NA	OK	2.81359	0	inf	-nan	0.0007	0.0221873	yes	2.81359
XLOC_040956	XLOC_040956	XM_013793262.1	LOC106353493	chrA7:27434218-27435131	extensin-like	GO:0016021(integral to membrane);GO:0005886(plasma membrane);GO:0005524(ATP binding);GO:0004674(protein serine/threonine kinase activity);GO:0004872(receptor activity)	NA	OK	0	1.05379	-inf	-nan	0.0007	0.0221873	yes	-1.05379
XLOC_041831	XLOC_041831	-	-	chrA7:41096143-41096359	NA	NA	NA	OK	45.0144	0	inf	-nan	0.0007	0.0221873	yes	45.0144
XLOC_042652	XLOC_042652	-	-	chrA7:11297271-11297823	NA	NA	NA	OK	21.2757	0	inf	-nan	0.0007	0.0221873	yes	21.2757
XLOC_043473	XLOC_043473	XM_013796460.1	LOC106356737	chrA7:22635444-22636254	NA	NA	NA	OK	0	0.935131	-inf	-nan	0.0007	0.0221873	yes	-0.935131
XLOC_045461	XLOC_045461	XM_013800535.1	LOC106360865	chrA8:6442285-6443034	NA	NA	NA	OK	33.4972	16.0956	1.05737	-2.71895	0.0007	0.0221873	yes	17.4016
XLOC_046143	XLOC_046143	-	-	chrA8:15962906-15963129	NA	NA	NA	OK	36.5158	0	inf	-nan	0.0007	0.0221873	yes	36.5158
XLOC_047982	XLOC_047982	-	-	chrA8:15892078-15892408	NA	NA	NA	OK	26.8284	0	inf	-nan	0.0007	0.0221873	yes	26.8284
XLOC_048257	XLOC_048257	XM_013799717.1	LOC106360123	chrA8:19229312-19229988	NA	NA	NA	OK	1.37797	0	inf	-nan	0.0007	0.0221873	yes	1.37797
XLOC_050289	XLOC_050289	-	-	chrA9:23263096-23263392	NA	NA	NA	OK	11.6159	0	inf	-nan	0.0007	0.0221873	yes	11.6159
XLOC_056249	XLOC_056249	-	-	chrC1:13987956-13988263	NA	NA	NA	OK	0	4.92243	-inf	-nan	0.0007	0.0221873	yes	-4.92243
XLOC_058609	XLOC_058609	XM_013816195.1	LOC106376134	chrC1:13521684-13529301	NA	NA	NA	OK	11.5101	5.74022	1.00372	-1.72683	0.0007	0.0221873	yes	5.76988
XLOC_059258	XLOC_059258	-	-	chrC1:28603098-28603369	NA	NA	NA	OK	59.4949	0	inf	-nan	0.0007	0.0221873	yes	59.4949
XLOC_062259	XLOC_062259	XM_013819819.1	LOC106379982	chrC2:39321684-39322165	NA	NA	NA	OK	40.7498	16.0855	1.34103	-3.3902	0.0007	0.0221873	yes	24.6643
XLOC_065706	XLOC_065706	-	-	chrC3:7357832-7358212	NA	NA	NA	OK	7.81759	0	inf	-nan	0.0007	0.0221873	yes	7.81759
XLOC_073932	XLOC_073932	-	-	chrC4:35885115-35885450	NA	NA	NA	OK	0	4.27859	-inf	-nan	0.0007	0.0221873	yes	-4.27859
XLOC_075452	XLOC_075452	-	-	chrC4:356163-356326	NA	NA	NA	OK	289.664	0	inf	-nan	0.0007	0.0221873	yes	289.664
XLOC_077948	XLOC_077948	-	-	chrC4:48472501-48472814	NA	NA	NA	OK	0	4.81472	-inf	-nan	0.0007	0.0221873	yes	-4.81472
XLOC_078679	XLOC_078679	-	-	chrC4:59737334-59737562	NA	NA	NA	OK	19.1401	0	inf	-nan	0.0007	0.0221873	yes	19.1401
XLOC_080907	XLOC_080907	XM_013840811.1	LOC106400452	chrC5:34117301-34118549	root meristem growth factor 4-like	GO:0005615(extracellular space);GO:0008083(growth factor activity);GO:0030154(cell differentiation);GO:0008284(positive regulation of cell proliferation)	NA	OK	0	1.46611	-inf	-nan	0.0007	0.0221873	yes	-1.46611
XLOC_082725	XLOC_082725	-	-	chrC5:21214156-21214433	NA	NA	NA	OK	9.46901	0	inf	-nan	0.0007	0.0221873	yes	9.46901
[truncated: 573 more rows]
