# Supplementary material for: Melatonin-Induced Transcriptome Variation of Rapeseed Seedlings under Salt Stress
Source: Int J Mol Sci. 2019 Oct 28;20(21):5355. doi: 10.3390/ijms20215355 (PMC6862158; doi:10.3390/ijms20215355)
Supplement: Supplementary file 1 [file ijms-20-05355-s001.zip › ijms-601496-supplementary/Table S2.xlsx]

## Sheet: Go of DEGs in leaves
Table S2. The GO analysis of DEGs from leaves and roots.
GO_ID	GO_Term	GO_function	GO_class	S gene number	TS gene number	B gene number	TB gene number	pvalue
GO:0009873	ethylene mediated signaling pathway	biological_process	8	10	220	371	28097	0.000734648
GO:0045454	cell redox homeostasis	biological_process	6	7	220	278	28097	0.00650802
GO:0009611	response to wounding	biological_process	5	6	220	274	28097	0.0212979
GO:0009908	flower development	biological_process	7	6	220	280	28097	0.0233802
GO:0006950	response to stress	biological_process	4	6	220	302	28097	0.032173
GO:0009834	secondary cell wall biogenesis	biological_process	7	4	220	58	28097	0.00111451
GO:0019762	glucosinolate catabolic process	biological_process	9	3	220	16	28097	0.00024595
GO:0045168	cell-cell signaling involved in cell fate commitment	biological_process	7	3	220	40	28097	0.00377925
GO:0009740	gibberellic acid mediated signaling pathway	biological_process	9	3	220	60	28097	0.0116773
GO:0009607	response to biotic stimulus	biological_process	4	3	220	79	28097	0.0242316
GO:0010114	response to red light	biological_process	8	3	220	79	28097	0.0242316
GO:0009664	plant-type cell wall organization	biological_process	6	3	220	82	28097	0.0266816
GO:0009739	response to gibberellin stimulus	biological_process	6	3	220	105	28097	0.049644
GO:0010262	somatic embryogenesis	biological_process	6	2	220	6	28097	0.000896711
GO:0009649	entrainment of circadian clock	biological_process	6	2	220	9	28097	0.00211898
GO:0080028	nitrile biosynthetic process	biological_process	7	2	220	13	28097	0.00449737
GO:0042753	positive regulation of circadian rhythm	biological_process	6	2	220	18	28097	0.00859776
GO:0048653	anther development	biological_process	7	2	220	19	28097	0.00956005
GO:0016131	brassinosteroid metabolic process	biological_process	5	2	220	20	28097	0.0105679
GO:0031408	oxylipin biosynthetic process	biological_process	10	2	220	26	28097	0.0175299
GO:0046470	phosphatidylcholine metabolic process	biological_process	9	2	220	33	28097	0.0274811
GO:0010345	suberin biosynthetic process	biological_process	8	2	220	36	28097	0.0322939
GO:0009630	gravitropism	biological_process	6	2	220	37	28097	0.0339665
GO:0006520	cellular amino acid metabolic process	biological_process	6	2	220	43	28097	0.0446759
GO:0016126	sterol biosynthetic process	biological_process	8	2	220	43	28097	0.0446759
GO:0006073	cellular glucan metabolic process	biological_process	7	2	220	45	28097	0.0484882
GO:0009686	gibberellin biosynthetic process	biological_process	9	2	220	45	28097	0.0484882
GO:0009937	regulation of gibberellic acid mediated signaling pathway	biological_process	10	1	220	1	28097	0.00783002
GO:0010106	cellular response to iron ion starvation	biological_process	9	1	220	2	28097	0.015599
GO:0015678	high-affinity copper ion transport	biological_process	8	1	220	2	28097	0.015599
GO:0032268	regulation of cellular protein metabolic process	biological_process	7	1	220	2	28097	0.015599
GO:0048442	sepal development	biological_process	6	1	220	4	28097	0.0309558
GO:0015680	intracellular copper ion transport	biological_process	10	1	220	4	28097	0.0309558
GO:0015833	peptide transport	biological_process	6	1	220	5	28097	0.0385445
GO:0045910	negative regulation of DNA recombination	biological_process	11	1	220	5	28097	0.0385445
GO:0045597	positive regulation of cell differentiation	biological_process	8	1	220	5	28097	0.0385445
GO:0015671	oxygen transport	biological_process	6	1	220	5	28097	0.0385445
GO:0048831	regulation of shoot development	biological_process	8	1	220	6	28097	0.046074
GO:0010109	regulation of photosynthesis	biological_process	6	1	220	6	28097	0.046074
GO:0015822	ornithine transport	biological_process	7	1	220	6	28097	0.046074
GO:0051782	negative regulation of cell division	biological_process	7	1	220	6	28097	0.046074
GO:0005634	nucleus	cellular_component	9	65	220	6384	28097	0.0110641
GO:0048046	apoplast	cellular_component	4	11	220	671	28097	0.0172033
GO:0005615	extracellular space	cellular_component	5	4	220	120	28097	0.014837
GO:0031969	chloroplast membrane	cellular_component	13	4	220	170	28097	0.0450573
GO:0009530	primary cell wall	cellular_component	8	2	220	18	28097	0.00859776
GO:0003700	sequence-specific DNA binding transcription factor activity	molecular_function	4	22	220	1328	28097	0.000788626
GO:0009055	electron carrier activity	molecular_function	3	12	220	710	28097	0.0105311
GO:0015035	protein disulfide oxidoreductase activity	molecular_function	7	7	220	191	28097	0.000800568
GO:0030170	pyridoxal phosphate binding	molecular_function	6	5	220	184	28097	0.0151469
GO:0033612	receptor serine/threonine kinase binding	molecular_function	6	3	220	70	28097	0.0176491
GO:0000156	two-component response regulator activity	molecular_function	5	3	220	97	28097	0.0408315
GO:0051537	2 iron, 2 sulfur cluster binding	molecular_function	6	3	220	103	28097	0.0473603
GO:0004645	phosphorylase activity	molecular_function	7	2	220	4	28097	0.000362418
GO:0080118	brassinosteroid sulfotransferase activity	molecular_function	7	2	220	5	28097	0.00060091
GO:0046423	allene-oxide cyclase activity	molecular_function	5	2	220	8	28097	0.00165664
GO:0004867	serine-type endopeptidase inhibitor activity	molecular_function	7	2	220	9	28097	0.00211898
GO:0016829	lyase activity	molecular_function	4	2	220	22	28097	0.0127173
GO:0015250	water channel activity	molecular_function	8	2	220	41	28097	0.0409818
GO:0080018	anthocyanin 5-O-glucosyltransferase activity	molecular_function	8	1	220	2	28097	0.015599
GO:0003747	translation release factor activity	molecular_function	9	1	220	3	28097	0.0233074
GO:0051749	indole acetic acid carboxyl methyltransferase activity	molecular_function	7	1	220	3	28097	0.0233074
GO:0016707	gibberellin 3-beta-dioxygenase activity	molecular_function	7	1	220	3	28097	0.0233074
GO:0016532	superoxide dismutase copper chaperone activity	molecular_function	10	1	220	4	28097	0.0309558
GO:0003838	sterol 24-C-methyltransferase activity	molecular_function	8	1	220	4	28097	0.0309558
GO:0019210	kinase inhibitor activity	molecular_function	5	1	220	4	28097	0.0309558
GO:0005046	KDEL sequence binding	molecular_function	8	1	220	5	28097	0.0385445
GO:0008837	diaminopimelate epimerase activity	molecular_function	9	1	220	5	28097	0.0385445
GO:0019825	oxygen binding	molecular_function	4	1	220	5	28097	0.0385445
GO:0050046	lathosterol oxidase activity	molecular_function	7	1	220	5	28097	0.0385445
GO:0080138	borate uptake transmembrane transporter activity	molecular_function	6	1	220	6	28097	0.046074
GO:0004838	L-tyrosine:2-oxoglutarate aminotransferase activity	molecular_function	8	1	220	6	28097	0.046074
GO:0047987	hydroperoxide dehydratase activity	molecular_function	7	1	220	6	28097	0.046074
GO:0008840	dihydrodipicolinate synthase activity	molecular_function	7	1	220	6	28097	0.046074

## Sheet: Go of DEGs in roots
Table S2. The GO analysis of DEGs from leaves and roots.
GO_ID	GO_Term	GO_function	GO_class	S gene number	TS gene number	B gene number	TB gene number	pvalue
GO:0006355	regulation of transcription, DNA-dependent	biological_process	11	46	425	2347	29132	0.0251745
GO:0006351	transcription, DNA-dependent	biological_process	10	43	425	2262	29132	0.0453878
GO:0009873	ethylene mediated signaling pathway	biological_process	8	18	425	411	29132	4.02697e-05
GO:0045893	positive regulation of transcription, DNA-dependent	biological_process	12	11	425	322	29132	0.00811989
GO:0009734	auxin mediated signaling pathway	biological_process	8	11	425	350	29132	0.0144368
GO:0009611	response to wounding	biological_process	5	10	425	275	29132	0.00750664
GO:0031348	negative regulation of defense response	biological_process	7	6	425	63	29132	0.00031337
GO:0009736	cytokinin mediated signaling pathway	biological_process	8	6	425	138	29132	0.0159938
GO:0042744	hydrogen peroxide catabolic process	biological_process	6	6	425	161	29132	0.0311616
GO:0009788	negative regulation of abscisic acid mediated signaling pathway	biological_process	10	4	425	68	29132	0.017481
GO:0009817	defense response to fungus, incompatible interaction	biological_process	7	4	425	72	29132	0.0211119
GO:0042538	hyperosmotic salinity response	biological_process	7	4	425	76	29132	0.0251726
GO:0034605	cellular response to heat	biological_process	6	3	425	20	29132	0.00292239
GO:0010260	organ senescence	biological_process	8	3	425	23	29132	0.00439546
GO:0010102	lateral root morphogenesis	biological_process	9	3	425	25	29132	0.00558683
GO:0009631	cold acclimation	biological_process	6	3	425	36	29132	0.0154163
GO:0048829	root cap development	biological_process	9	3	425	36	29132	0.0154163
GO:0009691	cytokinin biosynthetic process	biological_process	8	3	425	39	29132	0.0191119
GO:0009813	flavonoid biosynthetic process	biological_process	6	3	425	42	29132	0.0232543
GO:2000029	regulation of proanthocyanidin biosynthetic process	biological_process	8	2	425	2	29132	0.000212339
GO:0016487	farnesol metabolic process	biological_process	9	2	425	5	29132	0.00206239
GO:0006448	regulation of translational elongation	biological_process	9	2	425	11	29132	0.0107042
GO:0009643	photosynthetic acclimation	biological_process	8	2	425	13	29132	0.0148913
GO:0015937	coenzyme A biosynthetic process	biological_process	11	2	425	13	29132	0.0148913
GO:0045736	negative regulation of cyclin-dependent protein kinase activity	biological_process	13	2	425	16	29132	0.0222602
GO:0009960	endosperm development	biological_process	5	2	425	17	29132	0.0249882
GO:0070417	cellular response to cold	biological_process	6	2	425	19	29132	0.0308249
GO:0051131	chaperone-mediated protein complex assembly	biological_process	9	2	425	19	29132	0.0308249
GO:0009684	indoleacetic acid biosynthetic process	biological_process	8	2	425	21	29132	0.0371412
GO:0048440	carpel development	biological_process	6	2	425	22	29132	0.040469
GO:0048766	root hair initiation	biological_process	11	2	425	23	29132	0.0439046
GO:0010044	response to aluminum ion	biological_process	7	2	425	24	29132	0.0474441
GO:0043508	negative regulation of JUN kinase activity	biological_process	14	1	425	1	29132	0.0145888
GO:0010360	negative regulation of anion channel activity	biological_process	10	1	425	1	29132	0.0145888
GO:0048658	tapetal layer development	biological_process	8	1	425	1	29132	0.0145888
GO:0009234	menaquinone biosynthetic process	biological_process	8	1	425	2	29132	0.0289652
GO:0080064	4,4-dimethyl-9beta,19-cyclopropylsterol-4alpha-methyl oxidase activity	biological_process	8	1	425	2	29132	0.0289652
GO:0032107	regulation of response to nutrient levels	biological_process	7	1	425	2	29132	0.0289652
GO:0010084	specification of organ axis polarity	biological_process	9	1	425	2	29132	0.0289652
GO:0006798	polyphosphate catabolic process	biological_process	6	1	425	2	29132	0.0289652
GO:0032091	negative regulation of protein binding	biological_process	7	1	425	2	29132	0.0289652
GO:0009063	cellular amino acid catabolic process	biological_process	7	1	425	2	29132	0.0289652
GO:0043620	regulation of DNA-dependent transcription in response to stress	biological_process	12	1	425	2	29132	0.0289652
GO:0032544	plastid translation	biological_process	8	1	425	3	29132	0.0431324
GO:0019419	sulfate reduction	biological_process	6	1	425	3	29132	0.0431324
GO:0045014	negative regulation of transcription by glucose	biological_process	14	1	425	3	29132	0.0431324
GO:0080164	regulation of nitric oxide metabolic process	biological_process	6	1	425	3	29132	0.0431324
GO:0005634	nucleus	cellular_component	9	119	425	6591	29132	0.00529079
GO:0005576	extracellular region	cellular_component	3	27	425	1119	29132	0.00780861
GO:0010168	ER body	cellular_component	9	2	425	11	29132	0.0107042
GO:0035452	extrinsic to plastid membrane	cellular_component	13	1	425	2	29132	0.0289652
GO:0043186	P granule	cellular_component	10	1	425	3	29132	0.0431324
GO:0043224	nuclear SCF ubiquitin ligase complex	cellular_component	9	1	425	3	29132	0.0431324
GO:0003677	DNA binding	molecular_function	6	54	425	2953	29132	0.0491691
GO:0003700	sequence-specific DNA binding transcription factor activity	molecular_function	4	44	425	1429	29132	2.79842e-06
GO:0043565	sequence-specific DNA binding	molecular_function	7	26	425	922	29132	0.00116399
GO:0046983	protein dimerization activity	molecular_function	5	13	425	357	29132	0.00245052
GO:0004601	peroxidase activity	molecular_function	6	8	425	184	29132	0.005807
GO:0015238	drug transmembrane transporter activity	molecular_function	5	6	425	119	29132	0.00811245
GO:0003993	acid phosphatase activity	molecular_function	8	4	425	77	29132	0.0262561
GO:0047763	caffeate O-methyltransferase activity	molecular_function	8	3	425	40	29132	0.020443
GO:0004712	protein serine/threonine/tyrosine kinase activity	molecular_function	8	3	425	49	29132	0.0346558
GO:0003680	AT DNA binding	molecular_function	8	3	425	53	29132	0.0422465
GO:0052669	CTP:2-trans,-6-trans-farnesol kinase activity	molecular_function	9	2	425	5	29132	0.00206239
GO:0052671	geranylgeraniol kinase activity	molecular_function	8	2	425	5	29132	0.00206239
GO:0052670	geraniol kinase activity	molecular_function	8	2	425	5	29132	0.00206239
GO:0080109	indole-3-acetonitrile nitrile hydratase activity	molecular_function	8	2	425	7	29132	0.00424791
GO:0080061	indole-3-acetonitrile nitrilase activity	molecular_function	8	2	425	8	29132	0.00560938
GO:0016836	hydro-lyase activity	molecular_function	6	2	425	9	29132	0.00714275
GO:0080069	7-methylthioheptyl-desulfoglucosinolate sulfotransferase activity	molecular_function	8	2	425	10	29132	0.00884273
GO:0080071	indol-3-yl-methyl-desulfoglucosinolate sulfotransferase activity	molecular_function	8	2	425	10	29132	0.00884273
GO:0080067	4-methylthiobutyl-desulfoglucosinolate sulfotransferase activity	molecular_function	8	2	425	10	29132	0.00884273
GO:0080070	8-methylthiooctyl-desulfoglucosinolate sulfotransferase activity	molecular_function	8	2	425	10	29132	0.00884273
GO:0080068	5-methylthiopentyl-desulfoglucosinolate sulfotransferase activity	molecular_function	8	2	425	10	29132	0.00884273
GO:0080066	3-methylthiopropyl-desulfoglucosinolate sulfotransferase activity	molecular_function	8	2	425	10	29132	0.00884273
GO:0004861	cyclin-dependent protein kinase inhibitor activity	molecular_function	8	2	425	15	29132	0.0196651
GO:0045543	gibberellin 2-beta-dioxygenase activity	molecular_function	7	2	425	16	29132	0.0222602
GO:0016799	hydrolase activity, hydrolyzing N-glycosyl compounds	molecular_function	6	2	425	22	29132	0.040469
GO:0004869	cysteine-type endopeptidase inhibitor activity	molecular_function	7	2	425	24	29132	0.0474441
GO:0051119	sugar transmembrane transporter activity	molecular_function	7	2	425	24	29132	0.0474441
GO:0070204	2-succinyl-5-enolpyruvyl-6-hydroxy-3-cyclohexene-1-carboxylic-acid synthase activity	molecular_function	6	1	425	1	29132	0.0145888
GO:0004572	mannosyl-oligosaccharide 1,3-1,6-alpha-mannosidase activity	molecular_function	10	1	425	1	29132	0.0145888
GO:0070205	2-succinyl-6-hydroxy-2,4-cyclohexadiene-1-carboxylate synthase activity	molecular_function	6	1	425	1	29132	0.0145888
GO:0004309	exopolyphosphatase activity	molecular_function	8	1	425	2	29132	0.0289652
GO:0004048	anthranilate phosphoribosyltransferase activity	molecular_function	7	1	425	2	29132	0.0289652
GO:0004633	phosphopantothenoylcysteine decarboxylase activity	molecular_function	7	1	425	2	29132	0.0289652
GO:0004671	protein C-terminal S-isoprenylcysteine carboxyl O-methyltransferase activity	molecular_function	11	1	425	2	29132	0.0289652
GO:0030371	translation repressor activity	molecular_function	4	1	425	2	29132	0.0289652
GO:0008432	JUN kinase binding	molecular_function	8	1	425	2	29132	0.0289652
GO:0000249	C-22 sterol desaturase activity	molecular_function	7	1	425	2	29132	0.0289652
GO:0004687	myosin light chain kinase activity	molecular_function	9	1	425	2	29132	0.0289652
GO:0010331	gibberellin binding	molecular_function	6	1	425	2	29132	0.0289652
GO:0070181	SSU rRNA binding	molecular_function	8	1	425	2	29132	0.0289652
GO:0018708	thiol S-methyltransferase activity	molecular_function	8	1	425	3	29132	0.0431324
GO:0004610	phosphoacetylglucosamine mutase activity	molecular_function	7	1	425	3	29132	0.0431324
