# Supplementary material for: Melatonin-Induced Transcriptome Variation of Rapeseed Seedlings under Salt Stress
Source: Int J Mol Sci. 2019 Oct 28;20(21):5355. doi: 10.3390/ijms20215355 (PMC6862158; doi:10.3390/ijms20215355)
Supplement: Supplementary file 1 [file ijms-20-05355-s001.zip › ijms-601496-supplementary/Table S3.xlsx]

## Sheet: Sheet1
Talbe S3. The transcription factors (TFs) responding to melatonin treatment in leaves and roots
Tissue	symbol	Description	regulation	STATUS	MLL(FPKM)	STL(FPKM)	log2(fold_change)
Leaves	LOC106443450	ethylene-responsive transcription factor 15-like	down	OK	0	0.890067	-inf
	LOC106443497	ethylene-responsive transcription factor ERF038-like	down	OK	0	0.891105	-inf
	LOC106443670	probable WRKY transcription factor 46	up	OK	0.942814	0	inf
	LOC106444191	homeobox protein SHOOT MERISTEMLESS	up	OK	11.08	3.41612	1.69752
	LOC106449987	ethylene-responsive transcription factor ERF042-like	down	OK	0	0.8161	-inf
	LOC106346349	zinc finger protein WIP3-like	up	OK	0.837626	0	inf
	LOC106357009	ethylene-responsive transcription factor ERF018-like	up	OK	2.14688	0	inf
	LOC106357773	agamous-like MADS-box protein AGL3	down	OK	0	1.58493	-inf
	LOC106357317	ethylene-responsive transcription factor ERF018-like	up	OK	4.78473	0	inf
	LOC106360049	ethylene-responsive transcription factor 11-like	up	OK	27.3215	4.1533	2.71771
	LOC106364974	dehydration-responsive element-binding protein 2F-like	down	OK	0	1.09285	-inf
	LOC106374007	transcription factor bHLH47-like	down	OK	13.0338	29.1909	-1.16326
	LOC106372878	ethylene-responsive transcription factor ERF060-like	down	OK	0	1.73918	-inf
	LOC106379059	probable WRKY transcription factor 51	down	OK	0	1.83209	-inf
	LOC106386112	transcription factor BOA-like	down	OK	0	1.55127	-inf
	LOC106389254	MADS-box protein SOC1-like	up	OK	3.24973	0	inf
	LOC106392443	homeobox-leucine zipper protein HDG2-like	up	OK	0.701029	0	inf
	LOC106395092	agamous-like MADS-box protein AGL5	up	OK	0.903448	0	inf
	LOC106396002	heat stress transcription factor A-7a-like	up	OK	1.08016	0	inf
	LOC106404646	ethylene-responsive transcription factor ERF018-like	up	OK	4.93962	0	inf
	LOC106407535	GATA transcription factor 17-like	down	OK	3.67713	15.2373	-2.05095
	LOC106417927	ethylene-responsive transcription factor 12-like	down	OK	0	1.61047	-inf
Roots	LOC106376925	heat stress transcription factor A-7a-like	down	OK	0	0.962124	-inf
	LOC106351867	transcription factor TGA6-like%2C transcript variant X3	up	OK	7.36099	2.42139	1.60407
	LOC106353950	disease resistance protein RML1B-like	up	OK	1.11558	0	inf
	LOC106370642	probable WRKY transcription factor 75	down	OK	0	1.01753	-inf
	LOC106431848	homeobox-leucine zipper protein HAT7-like	down	OK	0	1.05944	-inf
	LOC106443181	ethylene-responsive transcription factor ERF086-like	down	OK	0	1.02816	-inf
	LOC106443358	ethylene-responsive transcription factor CRF3-like	down	OK	0	0.981837	-inf
	LOC106438341	ethylene-responsive transcription factor RAP2-7-like%2C transcript variant X1	up	OK	6.93383	2.74317	1.33781
	LOC106444576	ethylene-responsive transcription factor 1A-like	up	OK	1.10077	0	inf
	LOC106446070	ethylene-responsive transcription factor ERF106-like	up	OK	16.0555	6.77249	1.24531
	LOC106450040	agamous-like MADS-box protein AGL62	up	OK	2.07348	0	inf
	LOC106454558	GATA transcription factor 2-like	down	OK	19.2498	42.1529	-1.13079
	LOC106345515	WUSCHEL-related homeobox 5	down	OK	0	1.6939	-inf
	LOC106351303	homeobox protein knotted-1-like 12	up	OK	1.24437	0	inf
	LOC106353247	GATA transcription factor 4-like	down	OK	5.42171	15.838	-1.54657
	LOC106353850	ethylene-responsive transcription factor ERF118-like%2C transcript variant X2	down	OK	0	1.57611	-inf
	LOC106357220	MADS-box transcription factor 23-like	down	OK	0	1.0585	-inf
	LOC106357317	ethylene-responsive transcription factor ERF018-like	up	OK	5.03777	0	inf
	LOC106359505	protein TRANSPARENT TESTA 16-like	down	OK	0	1.17339	-inf
	LOC106360060	transcription factor bHLH54-like	down	OK	0	1.2295	-inf
	LOC106362534	transcription factor TGA1-like	up	OK	0.798162	0	inf
	LOC106366053	protein TRANSPARENT TESTA 16-like	down	OK	0	0.772864	-inf
	LOC106366302	ethylene-responsive transcription factor ERF010	up	OK	19.9642	8.11024	1.29959
	LOC106364181	protein FD-like%2C transcript variant X1	down	OK	0	1.79297	-inf
	LOC106365234	probable transcription factor PosF21	up	OK	0.791739	0	inf
	LOC106375648	BEL1-like homeodomain protein 3%2C transcript variant X1	up	OK	13.6788	6.79725	1.00891
	LOC106375664	ethylene-responsive transcription factor ERF105-like	up	OK	14.9458	3.40241	2.13511
	LOC106382744	ethylene-responsive transcription factor ERF104-like	up	OK	13.7574	5.49684	1.32353
	LOC106379817	AP2/ERF and B3 domain-containing transcription factor ARF14-like	down	OK	0	0.945476	-inf
	LOC106380068	ethylene-responsive transcription factor ERF003-like	down	OK	0	3.25528	-inf
	LOC106380148	dehydration-responsive element-binding protein 2F-like	up	OK	1.03963	0	inf
	LOC106384669	homeobox-leucine zipper protein ATHB-40-like	down	OK	21.3377	54.6785	-1.35757
	LOC106395213	ethylene-responsive transcription factor 12-like	down	OK	0	3.58589	-inf
	LOC106394813	probable WRKY transcription factor 23	up	OK	8.03876	3.10403	1.37283
	LOC106394847	probable WRKY transcription factor 54	down	OK	0	1.079	-inf
	LOC106395462	WRKY transcription factor 44-like	down	OK	0	0.685981	-inf
	LOC106399326	ethylene-responsive transcription factor ERF012-like	down	OK	1.75504	10.7329	-2.61246
	LOC106406061	Ethylene insensitive 3-like 3 protein	up	OK	7.32096	3.31215	1.14426
	LOC106405107	homeobox-leucine zipper protein ATHB-21-like%2C transcript variant X2	down	OK	0	0.834267	-inf
	LOC106404646	ethylene-responsive transcription factor ERF018-like	up	OK	0.999599	0	inf
	LOC106411098	protein SHORT-ROOT-like	down	OK	3.39962	9.09785	-1.42015
	LOC106415103	transcription factor VIP1-like	up	OK	18.2716	8.86483	1.04343
	LOC106412238	GATA transcription factor 4-like	down	OK	9.56767	21.3076	-1.15513
