# Supplementary material for: Melatonin-Induced Transcriptome Variation of Rapeseed Seedlings under Salt Stress
Source: Int J Mol Sci. 2019 Oct 28;20(21):5355. doi: 10.3390/ijms20215355 (PMC6862158; doi:10.3390/ijms20215355)
Supplement: Supplementary file 1 [file ijms-20-05355-s001.zip › ijms-601496-supplementary/Table S4.xlsx]

## Sheet: Sheet1
Table S4. Q-PCR primers for the detected genes.
No.	Gene Name	Left primer (5'-3')	Right primer (5'-3')	Product size (bp)
1	LOC106444081	ATGGAAAATCCCTTGACGACC	CATCAGCGACGGCAAAACTAG	156
2	LOC106347565	CAATGGTTGCCTTATCATCGG	TGCTTCGCCTCTTCAAATCG	174
3	LOC106360049	GCTAAAGCCAAAACCAACTTCC	CCACCACCACAGACGACGAG	174
4	LOC106444191	TCCGCAGGCAGAAGATAGGG	TGCTGCTCCGAAGGGTAAGG	183
5	LOC106374007	AGGACGTGTTTGGTGAGATTGAG	TCGGCATGTTGTTGATAGTGATG	235
6	LOC106452843	AGAAATTAGCTGAAGCTGGTCGTG	GTTGGTGTTGCCTTTATGTCCC	196
7	LOC106440044	ATGGCTTCTGCTTCACTGCC	TTGTACGGAACACTGTGCTCTTG	226
8	LOC106351867	GAGGCAGCAAGGAAAAGCAG	AAGCCCCATTTCCACCAGTAG	169
9	LOC106446070	CCGAGGCATTACCGAGGAGT	TCACGGGAGCTTCATACTTGC	214
